# Supplementary material for: Deciphering GABBR1-centered drug targets to fight viral infection with preexisting diabetes: Targeting GABBR1 for viral infection and diabetes
Source: Acta Biochim Biophys Sin (Shanghai). 2023 Nov 15;55(12):1999–2003. doi: 10.3724/abbs.2023249 (PMC10753374; doi:10.3724/abbs.2023249)
Supplement: 23375GABBR1_-_SUPPLE_DATA-5 [file 23375GABBR1_-_SUPPLE_DATA-5.xls]

## Sheet: GABBR1 RNA-RNA
geneID	geneName	geneType	pairGeneID	pairGeneName	pairGeneType	interactionNum	expNum	seqTypeNum	totalReadsNum	FreeEnergy	AlignScore(Smith-Waterman)
ENSG00000204681	GABBR1	protein_coding	ENSG00000128989	ARPP19	protein_coding	1	1	1	1	-72.4	42.5
ENSG00000204681	GABBR1	protein_coding	ENSG00000155506	LARP1	protein_coding	1	1	1	1	-63.8	42.5
ENSG00000204681	GABBR1	protein_coding	ENSG00000196498	NCOR2	protein_coding	1	1	1	1	-49	40
ENSG00000204681	GABBR1	protein_coding	ENSG00000108106	UBE2S	protein_coding	1	1	1	3	-53.6	38
ENSG00000204681	GABBR1	protein_coding	ENSG00000142192	APP	protein_coding	1	1	1	1	-51.5	37.5
ENSG00000204681	GABBR1	protein_coding	ENSG00000177105	RHOG	protein_coding	1	1	1	1	-28.3	36.5
ENSG00000204681	GABBR1	protein_coding	ENSG00000187514	PTMA	protein_coding	1	1	1	1	-37	34.5
ENSG00000204681	GABBR1	protein_coding	ENSG00000107372	ZFAND5	protein_coding	1	1	1	2	-41.6	33
ENSG00000204681	GABBR1	protein_coding	ENSG00000233927	RPS28	protein_coding	1	1	1	1	-54.7	32.5
ENSG00000204681	GABBR1	protein_coding	ENSG00000125944	HNRNPR	protein_coding	1	1	1	1	-21.5	32
ENSG00000204681	GABBR1	protein_coding	ENSG00000237973	MTCO1P12	unprocessed_pseudogene	1	1	1	1	-22	31.5
ENSG00000204681	GABBR1	protein_coding	ENSG00000230935	RPS3P1	processed_pseudogene	1	1	1	1	-50.4	31
ENSG00000204681	GABBR1	protein_coding	ENSG00000126453	BCL2L12	protein_coding	1	1	1	1	-33.2	30.5
ENSG00000204681	GABBR1	protein_coding	ENSG00000272060.1	RNA18S5	rRNA	1	1	1	1	-39.5	30.5
ENSG00000204681	GABBR1	protein_coding	ENSG00000165494	PCF11	protein_coding	1	1	1	1	-57	30
ENSG00000204681	GABBR1	protein_coding	Entrez100008588	RNA18N5	rRNA	8	4	2	30	-51.5	30
ENSG00000204681	GABBR1	protein_coding	ENSG00000260247	SUB1P4	processed_pseudogene	1	1	1	1	-23.5	30
ENSG00000204681	GABBR1	protein_coding	ENSG00000225630	MTND2P28	unprocessed_pseudogene	1	1	1	1	-27.3	29.5
ENSG00000204681	GABBR1	protein_coding	ENSG00000105835	NAMPT	protein_coding	1	1	1	1	-55.9	29
ENSG00000204681	GABBR1	protein_coding	ENSG00000219773	RPSAP45	processed_pseudogene	1	1	1	1	-27.1	28
ENSG00000204681	GABBR1	protein_coding	ENSG00000161547	SRSF2	protein_coding	1	1	1	1	-43.5	27.5
ENSG00000204681	GABBR1	protein_coding	ENSG00000207556	MIR636	miRNA	1	1	1	1	-43.5	27.5
ENSG00000204681	GABBR1	protein_coding	MIMAT0003306	hsa-miR-636	miRNA	1	1	1	1	-43.5	27.5
ENSG00000204681	GABBR1	protein_coding	ENSG00000196230	TUBB	protein_coding	1	1	1	1	-19.6	27
ENSG00000204681	GABBR1	protein_coding	ENSG00000127616	SMARCA4	protein_coding	1	1	1	1	-40.1	26
ENSG00000204681	GABBR1	protein_coding	ENSG00000138279	ANXA7	protein_coding	1	1	1	1	-33.1	26
ENSG00000204681	GABBR1	protein_coding	ENSG00000163714	U2SURP	protein_coding	1	1	1	8	-29.3	26
ENSG00000204681	GABBR1	protein_coding	ENSG00000266658.2	RNA28S5	rRNA	11	4	2	23	-42.5	26
ENSG00000204681	GABBR1	protein_coding	ENSG00000137337	MDC1	protein_coding	1	1	1	3	-36.3	25.5
ENSG00000204681	GABBR1	protein_coding	ENSG00000219806	ATP5PBP6	processed_pseudogene	1	1	1	1	-27.5	25.5
ENSG00000204681	GABBR1	protein_coding	ENSG00000053438	NNAT	protein_coding	1	1	1	1	-42	25
ENSG00000204681	GABBR1	protein_coding	ENSG00000113621	TXNDC15	protein_coding	1	1	1	1	-32.6	25
ENSG00000204681	GABBR1	protein_coding	ENSG00000017797	RALBP1	protein_coding	1	1	1	1	-22.2	25
ENSG00000204681	GABBR1	protein_coding	ENSG00000179091	CYC1	protein_coding	1	1	1	2	-33.8	25
ENSG00000204681	GABBR1	protein_coding	ENSG00000220522	AL590002.1	processed_pseudogene	2	1	1	2	-13.9	25
ENSG00000204681	GABBR1	protein_coding	ENSG00000129354	AP1M2	protein_coding	1	1	1	1	-31.9	24.5
ENSG00000204681	GABBR1	protein_coding	ENSG00000145425	RPS3A	protein_coding	1	1	1	3	-22.1	24.5
ENSG00000204681	GABBR1	protein_coding	ENSG00000148803	FUOM	protein_coding	1	1	1	1	-25.5	24
ENSG00000204681	GABBR1	protein_coding	ENSG00000188342	GTF2F2	protein_coding	1	1	1	1	-43.6	24
ENSG00000204681	GABBR1	protein_coding	ENSG00000213886	UBD	protein_coding	4	2	1	3	-20.5	24
ENSG00000204681	GABBR1	protein_coding	ENSG00000099194	SCD	protein_coding	1	1	1	1	-68.9	23.5
ENSG00000204681	GABBR1	protein_coding	ENSG00000131375	CAPN7	protein_coding	1	1	1	1	-33.9	23.5
ENSG00000204681	GABBR1	protein_coding	ENSG00000178464	RPL10P16	processed_pseudogene	1	1	1	1	-38.7	23.5
ENSG00000204681	GABBR1	protein_coding	ENSG00000137310	TCF19	protein_coding	1	1	1	2	-24.1	23.5
ENSG00000204681	GABBR1	protein_coding	ENSG00000173163	COMMD1	protein_coding	1	1	1	1	-23.1	23.5
ENSG00000204681	GABBR1	protein_coding	ENSG00000242735	RPSAP26	processed_pseudogene	1	1	1	1	-23.1	23.5
ENSG00000204681	GABBR1	protein_coding	ENSG00000269242	AC010422.3	protein_coding	1	1	1	1	-38.7	23.5
ENSG00000204681	GABBR1	protein_coding	ENSG00000204622	HLA-J	transcribed_unprocessed_pseudogene	1	1	1	1	-23.8	23
ENSG00000204681	GABBR1	protein_coding	ENSG00000251562	MALAT1	lincRNA	1	1	1	1	-14.2	23
ENSG00000204681	GABBR1	protein_coding	ENSG00000186834	HEXIM1	protein_coding	1	1	1	9	-22.3	22.5
ENSG00000204681	GABBR1	protein_coding	ENSG00000244331	AC008677.2	processed_pseudogene	1	1	1	1	-25.3	22.5
ENSG00000204681	GABBR1	protein_coding	ENSG00000166503	HDGFL3	protein_coding	1	1	1	1	-28.8	22
ENSG00000204681	GABBR1	protein_coding	ENSG00000220472	AL139095.2	processed_pseudogene	1	1	1	1	-26.1	22
ENSG00000204681	GABBR1	protein_coding	ENSG00000137309	HMGA1	protein_coding	1	1	1	1	-22.9	21.5
ENSG00000204681	GABBR1	protein_coding	ENSG00000213995	NAXD	protein_coding	1	1	1	1	-34.6	21.5
ENSG00000204681	GABBR1	protein_coding	ENSG00000255831	AL139385.1	pseudogene	1	1	1	1	-34.6	21.5
ENSG00000204681	GABBR1	protein_coding	ENSG00000236480	PKMP1	processed_pseudogene	1	1	1	1	-35.8	21
ENSG00000204681	GABBR1	protein_coding	ENSG00000115415	STAT1	protein_coding	1	1	1	1	-8.2	20
ENSG00000204681	GABBR1	protein_coding	ENSG00000125844	RRBP1	protein_coding	1	1	1	1	-22.6	20
ENSG00000204681	GABBR1	protein_coding	ENSG00000139637	C12orf10	protein_coding	1	1	1	1	-28.6	20
ENSG00000204681	GABBR1	protein_coding	ENSG00000213864	EEF1B2P2	processed_pseudogene	1	1	1	1	-27.3	20
ENSG00000204681	GABBR1	protein_coding	ENSG00000104823	ECH1	protein_coding	1	1	1	1	-14.8	19.5
ENSG00000204681	GABBR1	protein_coding	ENSG00000184009	ACTG1	protein_coding	1	1	1	1	-30.6	19.5
ENSG00000204681	GABBR1	protein_coding	ENSG00000161960	EIF4A1	protein_coding	1	1	1	2	-30.3	19
ENSG00000204681	GABBR1	protein_coding	ENSG00000125304	TM9SF2	protein_coding	1	1	1	1	-23.5	19
ENSG00000204681	GABBR1	protein_coding	ENSG00000225770	RPS29P3	processed_pseudogene	1	1	1	1	-10.5	19
ENSG00000204681	GABBR1	protein_coding	ENSG00000264772	AC016876.2	processed_transcript	1	1	1	2	-30.3	19
ENSG00000204681	GABBR1	protein_coding	ENSG00000277957	SENP3-EIF4A1	protein_coding	1	1	1	2	-30.3	19
ENSG00000204681	GABBR1	protein_coding	ENSG00000108953	YWHAE	protein_coding	1	1	1	1	-32.8	18
ENSG00000204681	GABBR1	protein_coding	ENSG00000166831	RBPMS2	protein_coding	1	1	1	1	-22.2	18
ENSG00000204681	GABBR1	protein_coding	ENSG00000230787	PSAT1P3	processed_pseudogene	1	1	1	11	-13.9	18
ENSG00000204681	GABBR1	protein_coding	ENSG00000216813	AL358178.1	processed_pseudogene	1	1	1	1	-33.5	18
ENSG00000204681	GABBR1	protein_coding	ENSG00000038274	MAT2B	protein_coding	1	1	1	1	-12.1	17
ENSG00000204681	GABBR1	protein_coding	ENSG00000216365	RPL37P15	processed_pseudogene	1	1	1	1	-43.4	17
ENSG00000204681	GABBR1	protein_coding	ENSG00000268222	EEF1A1P7	processed_pseudogene	1	1	1	1	-26.3	17
ENSG00000204681	GABBR1	protein_coding	ENSG00000156508	EEF1A1	protein_coding	1	1	1	1	-27.2	16.5
ENSG00000204681	GABBR1	protein_coding	ENSG00000167118	URM1	protein_coding	1	1	1	1	-20.8	16
ENSG00000204681	GABBR1	protein_coding	ENSG00000040275	SPDL1	protein_coding	1	1	1	29	-14	15
ENSG00000204681	GABBR1	protein_coding	ENSG00000100075	SLC25A1	protein_coding	1	1	1	1	-19.2	14.5
ENSG00000204681	GABBR1	protein_coding	ENSG00000146067	FAM193B	protein_coding	1	1	1	4	-10.8	14
ENSG00000204681	GABBR1	protein_coding	ENSG00000175130	MARCKSL1	protein_coding	1	1	1	1	-21.5	14
ENSG00000204681	GABBR1	protein_coding	ENSG00000184916	JAG2	protein_coding	1	1	1	2	-17	14
ENSG00000204681	GABBR1	protein_coding	ENSG00000219470	AL355802.1	processed_pseudogene	1	1	1	1	-11.5	14
ENSG00000204681	GABBR1	protein_coding	ENSG00000219863	RPL31P28	processed_pseudogene	1	1	1	1	-20.9	14
ENSG00000204681	GABBR1	protein_coding	ENSG00000088682	COQ9	protein_coding	1	1	1	3	-11.9	13.5
ENSG00000204681	GABBR1	protein_coding	ENSG00000126106	TMEM53	protein_coding	1	1	1	1	-11.9	13.5
ENSG00000204681	GABBR1	protein_coding	ENSG00000090006	LTBP4	protein_coding	1	1	1	2	-8.8	13
ENSG00000204681	GABBR1	protein_coding	ENSG00000131584	ACAP3	protein_coding	1	1	1	2	-14.1	13
ENSG00000204681	GABBR1	protein_coding	ENSG00000084652	TXLNA	protein_coding	1	1	1	7	-12.2	12.5
ENSG00000204681	GABBR1	protein_coding	ENSG00000082701	GSK3B	protein_coding	1	1	1	36	-9.3	12
ENSG00000204681	GABBR1	protein_coding	ENSG00000108298	RPL19	protein_coding	1	1	1	1	-11.5	12
ENSG00000204681	GABBR1	protein_coding	ENSG00000132612	VPS4A	protein_coding	1	1	1	1	-18.9	12
ENSG00000204681	GABBR1	protein_coding	ENSG00000181523	SGSH	protein_coding	1	1	1	1	-14	12
ENSG00000204681	GABBR1	protein_coding	ENSG00000200800	RNU1-130P	snRNA	1	1	1	3	-17.3	12
ENSG00000204681	GABBR1	protein_coding	ENSG00000251340	MTCYBP35	processed_pseudogene	1	1	1	2	-2	11.5
ENSG00000204681	GABBR1	protein_coding	ENSG00000016864	GLT8D1	protein_coding	1	1	1	5	-12.7	11
ENSG00000204681	GABBR1	protein_coding	ENSG00000079246	XRCC5	protein_coding	1	1	1	1	-18.7	10
ENSG00000204681	GABBR1	protein_coding	ENSG00000105221	AKT2	protein_coding	1	1	1	5	-11	10
ENSG00000204681	GABBR1	protein_coding	ENSG00000108387	2022-09-04	protein_coding	1	1	1	1	-5	10
ENSG00000204681	GABBR1	protein_coding	ENSG00000121905	HPCA	protein_coding	1	1	1	1	-22.5	10
