# Supplementary material for: Deciphering GABBR1-centered drug targets to fight viral infection with preexisting diabetes: Targeting GABBR1 for viral infection and diabetes
Source: Acta Biochim Biophys Sin (Shanghai). 2023 Nov 15;55(12):1999–2003. doi: 10.3724/abbs.2023249 (PMC10753374; doi:10.3724/abbs.2023249)
Supplement: 23375GABBR1_-_SUPPLE_DATA-6 [file 23375GABBR1_-_SUPPLE_DATA-6.xls]

## Sheet: GABBR1 5 GENES CHEMICALS
CHEMICALS
Estradiol
(+)-JQ1 compound
Progesterone
arsenic trioxide
Cyclosporine
Antirheumatic Agents
Atrazine
4-(5-benzo(1,3)dioxol-5-yl-4-pyridin-2-yl-1H-imidazol-2-yl)benzamide
(6-(4-(2-piperidin-1-ylethoxy)phenyl))-3-pyridin-4-ylpyrazolo(1,5-a)pyrimidine
Arsenic
Valproic Acid
Aflatoxin B1
Tretinoin
Copper Sulfate
epigallocatechin gallate
Hydrogen Peroxide
Nicotine
potassium chromate(VI)
Genistein
Tetrachlorodibenzodioxin
Tunicamycin
Ethyl Methanesulfonate
Methyl Methanesulfonate
Silicon Dioxide
Topotecan
Phenylmercuric Acetate
1-Naphthylisothiocyanate
1-nitropyrene
2,2-(2-chlorophenyl-4'-chlorophenyl)-1,1-dichloroethene
2,3-bis(3'-hydroxybenzyl)butyrolactone
2,3-dimethoxy-1,4-naphthoquinone
2,6-di-tert-butyl-4-(3-hydroxy-2,2-dimethylpropyl)phenol
2-methoxy-N-(3-methyl-2-oxo-1,2,3,4-tetrahydroquinazolin-6-yl)benzenesulfonamide
3-aminopropylphosphinic acid
4-(2-aminoethyl)benzenesulfonylfluoride
4-hydroxy-2-nonenal
4-phenylbutyric acid
5S,12R,18R-trihydroxy-6Z,8E,10E,14Z,16E-eicosapentaenoic acid
6,2',4'-trimethoxyflavone
6,7-dimethoxy-2-phenylquinoxaline
6,7-dimethoxy-3-phenylquinoxaline
7-(3-(cyclohexylmethyl)ureido)-3-(1-methyl-1H-pyrrolo(2,3-b)pyridin-3-yl)quinoxalin-2(1H)-one
8-Bromo Cyclic Adenosine Monophosphate
Acetaminophen
Acetylcysteine
Aldrin
alvocidib
Antimony
Antimony Potassium Tartrate
Arsenates
Asbestos, Crocidolite
Azacitidine
Benzo(a)pyrene
beta-methylcholine
bicalutamide
bis(4-hydroxyphenyl)sulfone
bisindolylmaleimide I
Bortezomib
bromovanin
Buthionine Sulfoximine
C646 compound
Cadmium Chloride
Calcium
CGP 55845A
CGP 71872
Chloral Hydrate
Chloralose
Chlorobutanol
Cholic Acids
Chondroitin Sulfates
Chromium
cobaltous chloride
Copper
Coumestrol
CP-673,451
Curcumin
Cytarabine
darinaparsin
Dasatinib
decitabine
deguelin
dehydroglyasperin C
Dermatan Sulfate
Dichlorodiphenyldichloroethane
Dichlorodiphenyl Dichloroethylene
Dieldrin
Diethylstilbestrol
Dihydrotestosterone
Dimethylnitrosamine
Disulfiram
Egtazic Acid
Enflurane
entinostat
Ether
Fendiline
Formaldehyde
fulvestrant
gabapentin
gamma-Aminobutyric Acid
GSK1210151A
ICG 001
Imatinib Mesylate
Isoflurane
Isotretinoin
Leukotriene D4
lipoxin A4
Methamphetamine
Methoxyflurane
methylmercuric chloride
methylselenic acid
Mitomycin
motexafin gadolinium
Mustard Gas
N-(2(R)-2-(hydroxamidocarbonylmethyl)-4-methylpentanoyl)-L-tryptophan methylamide
Nickel
Niclosamide
NVP-AEW541
ON 01910
orantinib
Particulate Matter
PCI 5002
pentabromodiphenyl ether
pepstatin
Plant Extracts
pobilukast
poly(propyleneimine)
ponatinib
Potassium Dichromate
Promegestone
propionaldehyde
pyrazolo(3,4-d)pyrimidine
Quercetin
Raloxifene Hydrochloride
resveratrol
salinomycin
Selenium
sevoflurane
sorafenib
tert-Butyl Alcohol
tert-Butylhydroperoxide
tetrahydropalmatine
tetrathiomolybdate
Thimerosal
trans-10,cis-12-conjugated linoleic acid
tribromoethanol
Trichloroethylene
trichostatin A
Trifluoperazine
Trifluoroethanol
Vitamin E
vorinostat
Zinc Acetate
Zinc

## Sheet: FIG
Genes	Chemicals
GABBR1	Estradiol
GABBR1	(+)-JQ1 compound
GABBR1	Progesterone
GABBR1	arsenic trioxide
GABBR1	4-(5-benzo(1,3)dioxol-5-yl-4-pyridin-2-yl-1H-imidazol-2-yl)benzamide
GABBR1	(6-(4-(2-piperidin-1-ylethoxy)phenyl))-3-pyridin-4-ylpyrazolo(1,5-a)pyrimidine
GABBR1	Arsenic
GABBR1	Valproic Acid
GABBR1	Tretinoin
GABBR1	Phenylmercuric Acetate
PDFGRB	Estradiol
PDFGRB	(+)-JQ1 compound
PDFGRB	Progesterone
PDFGRB	Cyclosporine
PDFGRB	Antirheumatic Agents
PDFGRB	Atrazine
PDFGRB	Tretinoin
PDFGRB	Copper Sulfate
PDFGRB	epigallocatechin gallate
PDFGRB	Hydrogen Peroxide
PDFGRB	Nicotine
PDFGRB	potassium chromate(VI)
PDFGRB	Genistein
PDFGRB	Tetrachlorodibenzodioxin
PDFGRB	Tunicamycin
WNT2B	(+)-JQ1 compound
WNT2B	Antirheumatic Agents
WNT2B	Atrazine
WNT2B	4-(5-benzo(1,3)dioxol-5-yl-4-pyridin-2-yl-1H-imidazol-2-yl)benzamide
WNT2B	(6-(4-(2-piperidin-1-ylethoxy)phenyl))-3-pyridin-4-ylpyrazolo(1,5-a)pyrimidine
WNT2B	Arsenic
WNT2B	Valproic Acid
WNT2B	Aflatoxin B1
WNT2B	Phenylmercuric Acetate
HMGA1	Estradiol
HMGA1	Progesterone
HMGA1	arsenic trioxide
HMGA1	Cyclosporine
HMGA1	Aflatoxin B1
HMGA1	Copper Sulfate
HMGA1	epigallocatechin gallate
HMGA1	Hydrogen Peroxide
HMGA1	Nicotine
HMGA1	potassium chromate(VI)
HMGA1	Ethyl Methanesulfonate
HMGA1	Methyl Methanesulfonate
HMGA1	Silicon Dioxide
HMGA1	Topotecan
SMARCA4	Estradiol
SMARCA4	(+)-JQ1 compound
SMARCA4	arsenic trioxide
SMARCA4	Cyclosporine
SMARCA4	Antirheumatic Agents
SMARCA4	Atrazine
SMARCA4	4-(5-benzo(1,3)dioxol-5-yl-4-pyridin-2-yl-1H-imidazol-2-yl)benzamide
SMARCA4	(6-(4-(2-piperidin-1-ylethoxy)phenyl))-3-pyridin-4-ylpyrazolo(1,5-a)pyrimidine
SMARCA4	Arsenic
SMARCA4	Valproic Acid
SMARCA4	Genistein
SMARCA4	Tetrachlorodibenzodioxin
SMARCA4	Tunicamycin
SMARCA4	Ethyl Methanesulfonate
SMARCA4	Methyl Methanesulfonate
SMARCA4	Silicon Dioxide
SMARCA4	Topotecan
