# Supplementary material for: Deciphering GABBR1-centered drug targets to fight viral infection with preexisting diabetes: Targeting GABBR1 for viral infection and diabetes
Source: Acta Biochim Biophys Sin (Shanghai). 2023 Nov 15;55(12):1999–2003. doi: 10.3724/abbs.2023249 (PMC10753374; doi:10.3724/abbs.2023249)
Supplement: 23375GABBR1_-_SUPPLE_DATA-1 [file 23375GABBR1_-_SUPPLE_DATA-1.xls]

## Sheet: GABBR1 DISEASE
Name	Z-score
Epilepsy	5.1
Schizophrenia	4.8
Alcohol dependence	4.4
Fragile X syndrome	4.4
Encephalitis	4.3
Neurodegenerative disease	4.3
Autistic disorder	4.3
Anxiety disorder	4.3
Mood disorder	4.3
Substance abuse	4.2
Cancer	3.9
Gaucher's disease	3.8
Intellectual disability	3.7
Gastrointestinal system disease	3.7
Sleep disorder	3.7
Pain agnosia	3.6
Nicotine dependence	3.6
Attention deficit hyperactivity disorder	3.5
Autoimmune disease	3.5
Withdrawal disorder	3.4
Cerebrovascular disease	3.4
Stiff-Person syndrome	3.3
Lung disease	3.3
Dystonia	3.3
Cocaine dependence	3.3
Auditory agnosia	3.2
Bone disease	3.2
Scalp-ear-nipple syndrome	3.2
Glutaric acidemia type 3	3.2
Cerebellar disease	3.2
Neuropathy	3.1
Dementia	3
Amnestic disorder	3
Rett syndrome	3
Hematopoietic system disease	3
Migraine	3
Eye disease	2.9
Personality disorder	2.9
Diabetes mellitus	2.9
Toxic encephalopathy	2.9
Autosomal dominant nonsyndromic deafness 21	2.9
Tic disorder	2.9
Upper respiratory tract disease	2.8
Acquired immunodeficiency syndrome	2.8
Obesity	2.8
Speech disorder	2.8
Down syndrome	2.8
Influenza	2.7
Hypertension	2.7
Breast disease	2.6
Spinal cord disease	2.6
Reproductive system disease	2.6
Succinic semialdehyde dehydrogenase deficiency	2.6
Tetanus	2.6
Cerebral palsy	2.6
Lymphatic system disease	2.5
Opiate dependence	2.4
Hyperekplexia	2.4
Learning disability	2.4
Phelan-McDermid syndrome	2.4
Kidney disease	2.3
Choreatic disease	2.3
Conduct disorder	2.3
Autosomal dominant nonsyndromic deafness 13	2.3
Heart disease	2.2
Benign neoplasm	2.2
Herpes simplex	2.2
Skin disease	2.2
Pancreas disease	2.1
Mild cognitive impairment	2.1
Apperceptive agnosia	2.1
Parkinsonism	2.1
Aphasia	2.1
Fetal alcohol spectrum disorder	2
Malaria	2
Prader-Willi syndrome	2
Lingual-facial-buccal dyskinesia	2
Dengue disease	2
Asthma	2
Wernicke encephalopathy	2
Eating disorder	1.9
Human cytomegalovirus infection	1.9
Sensorineural hearing loss	1.9
Hypogonadotropic hypogonadism	1.9
Myopathy	1.8
Allergic disease	1.8
Acute disseminated encephalomyelitis	1.8
Rift Valley fever	1.8
Fabry disease	1.8
Hepatic encephalopathy	1.8
Autosomal dominant hypocalcemia	1.7
Prion disease	1.7
Rabies	1.6
Essential tremor	1.6
Fibromyalgia	1.6
Wernicke-Korsakoff syndrome	1.6
Lissencephaly 1	1.6
Complex regional pain syndrome	1.6
Neuroleptic malignant syndrome	1.6
Schizoaffective disorder	1.6
Plague	1.5
Horner's syndrome	1.5
Phenylketonuria	1.5
Cystic fibrosis	1.5
Neurosarcoidosis	1.5
Neural tube defect	1.5
Impulse control disorder	1.5
Delusional disorder	1.5
ADULT syndrome	1.5
Angelman syndrome	1.5
Restless legs syndrome	1.5
Urethral syndrome	1.5
Polygenic disease	1.5
Carbohydrate metabolic disorder	1.5
Lyme disease	1.5
Asperger syndrome	1.5
Amyloidosis	1.5
Basal ganglia disease	1.4
ACTH-independent macronodular adrenal hyperplasia	1.4
Quadriplegia	1.4
Hypoglycemia	1.4
Tuberculosis	1.4
Tuberous sclerosis	1.4
Hyperglycemia	1.4
Hyperparathyroidism	1.4
Familial febrile seizures	1.4
La Crosse encephalitis	1.4
Cerebral degeneration	1.4
Syphilis	1.3
Hypothyroidism	1.3
Bronchitis	1.3
Familial glucocorticoid deficiency	1.3
Cannabis dependence	1.3
Meningitis	1.3
Bladder disease	1.3
Vasculitis	1.2
Meningoencephalitis	1.2
GM2 gangliosidosis	1.2
Croup	1.2
Hypercalcemia	1.2
Paraplegia	1.2
Cerebrotendinous xanthomatosis	1.2
AMME complex	1.2
Polyneuropathy	1.2
Apraxia	1.1
Chromosome 15q24 deletion syndrome	1.1
Pain disorder	1.1
Sexual dysfunction	1.1
Microcephaly	1.1
Splenic artery aneurysm	1
Familial cold autoinflammatory syndrome 2	1
DiGeorge syndrome	1
Coronary artery disease	1
Neurofibromatosis	1
Chikungunya	1
