# Supplementary material for: Deciphering GABBR1-centered drug targets to fight viral infection with preexisting diabetes: Targeting GABBR1 for viral infection and diabetes
Source: Acta Biochim Biophys Sin (Shanghai). 2023 Nov 15;55(12):1999–2003. doi: 10.3724/abbs.2023249 (PMC10753374; doi:10.3724/abbs.2023249)
Supplement: 23375GABBR1_-_SUPPLE_DATA-4 [file 23375GABBR1_-_SUPPLE_DATA-4.xls]

## Sheet: CERNA-MIRNA
PDGFRB	WNT2B		CROSS
hsa-miR-1270	hsa-miR-128-3p		hsa-miR-185-5p
hsa-miR-620	hsa-miR-216a-3p		hsa-miR-4306
hsa-miR-1276	hsa-miR-3681-3p		hsa-miR-4644
hsa-miR-1306-5p	hsa-miR-130a-3p		hsa-miR-19a-3p
hsa-miR-143-3p	hsa-miR-130b-3p		hsa-miR-19b-3p
hsa-miR-4770	hsa-miR-301a-3p		hsa-miR-216a-5p
hsa-miR-6088	hsa-miR-301b-3p		hsa-miR-28-5p
hsa-miR-150-5p	hsa-miR-3666		hsa-miR-3139
hsa-miR-106a-5p	hsa-miR-4295		hsa-miR-708-5p
hsa-miR-106b-5p	hsa-miR-454-3p		hsa-miR-3150b-3p
hsa-miR-17-5p	hsa-miR-15a-5p		hsa-miR-4784
hsa-miR-20a-5p	hsa-miR-15b-5p		hsa-miR-331-3p
hsa-miR-20b-5p	hsa-miR-16-5p		hsa-miR-4640-3p
hsa-miR-519d-3p	hsa-miR-195-5p		hsa-miR-1321
hsa-miR-526b-3p	hsa-miR-424-5p		hsa-miR-4739
hsa-miR-93-5p	hsa-miR-497-5p		hsa-miR-4756-5p
hsa-miR-185-5p	hsa-miR-6838-5p		hsa-miR-520a-5p
hsa-miR-4306	hsa-miR-185-5p		hsa-miR-525-5p
hsa-miR-4644	hsa-miR-4306		hsa-miR-671-5p
hsa-miR-19a-3p	hsa-miR-4644		hsa-miR-760
hsa-miR-19b-3p	hsa-miR-19a-3p		hsa-miR-9-5p
hsa-miR-193a-3p	hsa-miR-19b-3p
hsa-miR-193b-3p	hsa-miR-216a-5p
hsa-miR-216a-5p	hsa-miR-25-3p
hsa-miR-224-5p	hsa-miR-32-5p
hsa-miR-28-5p	hsa-miR-363-3p
hsa-miR-3139	hsa-miR-367-3p
hsa-miR-708-5p	hsa-miR-92a-3p
hsa-miR-3064-5p	hsa-miR-92b-3p
hsa-miR-6504-5p	hsa-miR-28-5p
hsa-miR-31-5p	hsa-miR-3139
hsa-miR-3127-5p	hsa-miR-708-5p
hsa-miR-3150b-3p	hsa-miR-3150b-3p
hsa-miR-4784	hsa-miR-4784
hsa-miR-3194-5p	hsa-miR-331-3p
hsa-miR-331-3p	hsa-miR-378g
hsa-miR-370-3p	hsa-miR-4640-3p
hsa-miR-6893-3p	hsa-miR-1321
hsa-miR-376a-3p	hsa-miR-4739
hsa-miR-376b-3p	hsa-miR-4756-5p
hsa-miR-3940-3p	hsa-miR-494-3p
hsa-miR-3184-5p	hsa-miR-503-5p
hsa-miR-423-5p	hsa-miR-515-5p
hsa-miR-4640-3p	hsa-miR-519e-5p
hsa-miR-4731-5p	hsa-miR-520a-5p
hsa-miR-1321	hsa-miR-525-5p
hsa-miR-4739	hsa-miR-556-5p
hsa-miR-4756-5p	hsa-miR-671-5p
hsa-miR-488-3p	hsa-miR-760
hsa-miR-519a-3p	hsa-miR-766-5p
hsa-miR-519b-3p	hsa-miR-769-5p
hsa-miR-519c-3p	hsa-miR-9-5p
hsa-miR-1914-3p
hsa-miR-5194
hsa-miR-6738-5p
hsa-miR-520a-5p
hsa-miR-525-5p
hsa-miR-532-3p
hsa-miR-625-5p
hsa-miR-671-5p
hsa-miR-760
hsa-miR-873-5p
hsa-miR-9-5p
