# Supplementary material for: Deciphering GABBR1-centered drug targets to fight viral infection with preexisting diabetes: Targeting GABBR1 for viral infection and diabetes
Source: Acta Biochim Biophys Sin (Shanghai). 2023 Nov 15;55(12):1999–2003. doi: 10.3724/abbs.2023249 (PMC10753374; doi:10.3724/abbs.2023249)
Supplement: 23375GABBR1_-_SUPPLE_DATA-2 [file 23375GABBR1_-_SUPPLE_DATA-2.xls]

## Sheet: LIVER COEX GEPIA
Gene Symbol	Gene ID	PCC
CERCAM	ENSG00000167123.18	0.97
NFATC4	ENSG00000100968.13	0.97
TMOD2	ENSG00000128872.9	0.97
TSHZ3	ENSG00000121297.6	0.97
TMEM173	ENSG00000184584.12	0.97
SSC5D	ENSG00000179954.14	0.97
CNRIP1	ENSG00000119865.8	0.97
CLSTN1	ENSG00000171603.16	0.97
VIM	ENSG00000026025.13	0.97
OSBPL7	ENSG00000006025.11	0.97
PAM	ENSG00000145730.20	0.97
LDOC1	ENSG00000182195.7	0.96
MRAS	ENSG00000158186.12	0.96
MEIS3	ENSG00000105419.17	0.96
RBMS2	ENSG00000076067.11	0.96
ITPR3	ENSG00000096433.10	0.96
EFEMP2	ENSG00000172638.12	0.96
LPCAT4	ENSG00000176454.13	0.96
ARMCX1	ENSG00000126947.11	0.96
JAM3	ENSG00000166086.12	0.96
PDGFRB	ENSG00000113721.13	0.96
CCDC74A	ENSG00000163040.14	0.96
SRRM3	ENSG00000177679.15	0.96
CHD3	ENSG00000170004.16	0.96
COL12A1	ENSG00000111799.20	0.96
TMEM136	ENSG00000181264.8	0.96
PCSK5	ENSG00000099139.13	0.96
DTX3	ENSG00000178498.15	0.96
HOXB4	ENSG00000182742.5	0.96
ZNF677	ENSG00000197928.10	0.96
CYTH3	ENSG00000008256.15	0.96
PTK7	ENSG00000112655.15	0.96
GAS1	ENSG00000180447.6	0.96
PTGIR	ENSG00000160013.8	0.96
RRAS	ENSG00000126458.3	0.96
DSE	ENSG00000111817.16	0.96
MTMR9LP	ENSG00000220785.7	0.96
AEBP1	ENSG00000106624.8	0.96
MXRA8	ENSG00000162576.16	0.96
MTMR2	ENSG00000087053.18	0.96
SYDE1	ENSG00000105137.12	0.95
HSPB2	ENSG00000170276.5	0.95
OBSCN	ENSG00000154358.19	0.95
CTBP2	ENSG00000175029.16	0.95
CACNB3	ENSG00000167535.7	0.95
HOXB2	ENSG00000173917.10	0.95
AKT3	ENSG00000117020.16	0.95
MAP3K12	ENSG00000139625.12	0.95
PLAGL1	ENSG00000118495.18	0.95
ARHGEF25	ENSG00000240771.6	0.95
PHC1	ENSG00000111752.10	0.95
STXBP1	ENSG00000136854.17	0.95
NCK2	ENSG00000071051.13	0.95
IGF2BP2	ENSG00000073792.15	0.95
MFAP2	ENSG00000117122.13	0.95
HOXB3	ENSG00000120093.11	0.95
LZTS2	ENSG00000107816.17	0.95
EPB41L2	ENSG00000079819.16	0.95
HSPG2	ENSG00000142798.16	0.95
FAM188B	ENSG00000106125.14	0.95
ZNF532	ENSG00000074657.13	0.95
ARHGEF17	ENSG00000110237.3	0.95
SLC9A5	ENSG00000135740.16	0.95
NR2F1-AS1	ENSG00000237187.8	0.95
HEPH	ENSG00000089472.16	0.95
EVA1B	ENSG00000142694.6	0.95
TMEM204	ENSG00000131634.13	0.95
NLRP1	ENSG00000091592.15	0.95
MYOF	ENSG00000138119.16	0.95
UBE2Q2	ENSG00000140367.11	0.95
PDZD4	ENSG00000067840.12	0.95
NPDC1	ENSG00000107281.9	0.95
DLG3	ENSG00000082458.11	0.95
APBB1	ENSG00000166313.18	0.95
MAP2	ENSG00000078018.19	0.95
SMIM3	ENSG00000256235.1	0.95
JAG2	ENSG00000184916.8	0.95
AGAP2-AS1	ENSG00000255737.2	0.95
NAP1L1	ENSG00000187109.13	0.95
SLC22A17	ENSG00000092096.14	0.95
WNT2B	ENSG00000134245.17	0.95
ISYNA1	ENSG00000105655.18	0.95
GUCY1B3	ENSG00000061918.12	0.95
ARMCX2	ENSG00000184867.13	0.95
SFXN3	ENSG00000107819.13	0.95
LINC00654	ENSG00000205181.5	0.95
MSRB3	ENSG00000174099.10	0.95
JAG1	ENSG00000101384.11	0.95
FBXL7	ENSG00000183580.9	0.95
SPACA6P	ENSG00000182310.12	0.95
PIWIL4	ENSG00000134627.11	0.95
CLIP3	ENSG00000105270.14	0.95
MMP14	ENSG00000157227.12	0.95
RP11-524D16__A.3	ENSG00000261295.1	0.95
PNMA2	ENSG00000240694.8	0.95
PCDHB15	ENSG00000113248.5	0.95
DPYSL3	ENSG00000113657.12	0.95
RAP1GAP2	ENSG00000132359.13	0.95
GNB4	ENSG00000114450.9	0.95
COL4A4	ENSG00000081052.11	0.95
HDAC7	ENSG00000061273.17	0.95
AIF1L	ENSG00000126878.12	0.95
ADGRA2	ENSG00000020181.17	0.95
CDC42EP3	ENSG00000163171.7	0.95
GLIS2	ENSG00000126603.8	0.95
ADAMTS2	ENSG00000087116.13	0.95
CALHM2	ENSG00000138172.10	0.95
KIRREL	ENSG00000183853.17	0.95
FBXL2	ENSG00000153558.13	0.95
PDGFRA	ENSG00000134853.11	0.95
ZNF738	ENSG00000172687.13	0.95
TRPC1	ENSG00000144935.14	0.95
2022-09-08	ENSG00000164402.13	0.95
