# Supplementary material for: Deciphering GABBR1-centered drug targets to fight viral infection with preexisting diabetes: Targeting GABBR1 for viral infection and diabetes
Source: Acta Biochim Biophys Sin (Shanghai). 2023 Nov 15;55(12):1999–2003. doi: 10.3724/abbs.2023249 (PMC10753374; doi:10.3724/abbs.2023249)
Supplement: 23375GABBR1_-_SUPPLE_DATA-3 [file 23375GABBR1_-_SUPPLE_DATA-3.xls]

## Sheet: ENCORI_hg19_ceRNA_GABBR1
geneID	geneName	geneType	ceRNAid	ceRNAname	ceRNAgeneType	hitNum	pval	fdr	pancancerNum
ENSG00000204681	GABBR1	protein_coding	ENSG00000166963	MAP1A	protein_coding	35	6.38308e-12	5.24689e-09	17
ENSG00000204681	GABBR1	protein_coding	ENSG00000100350	FOXRED2	protein_coding	44	1.3296e-10	5.46466e-08	15
ENSG00000204681	GABBR1	protein_coding	ENSG00000158863	FAM160B2	protein_coding	36	3.94634e-10	1.0813e-07	24
ENSG00000204681	GABBR1	protein_coding	ENSG00000198911	SREBF2	protein_coding	37	1.12886e-09	2.31981e-07	14
ENSG00000204681	GABBR1	protein_coding	ENSG00000141905	NFIC	protein_coding	42	1.40942e-09	2.31981e-07	19
ENSG00000204681	GABBR1	protein_coding	ENSG00000171475	WIPF2	protein_coding	60	2.15747e-09	2.95573e-07	16
ENSG00000204681	GABBR1	protein_coding	ENSG00000108312	UBTF	protein_coding	43	2.74678e-09	3.2255e-07	18
ENSG00000204681	GABBR1	protein_coding	ENSG00000162522	KIAA1522	protein_coding	48	3.34726e-09	3.43931e-07	13
ENSG00000204681	GABBR1	protein_coding	ENSG00000160877	NACC1	protein_coding	45	3.45871e-09	3.43931e-07	11
ENSG00000204681	GABBR1	protein_coding	ENSG00000136002	ARHGEF4	protein_coding	19	5.7891e-09	4.75864e-07	22
ENSG00000204681	GABBR1	protein_coding	ENSG00000175115	PACS1	protein_coding	38	8.08735e-09	6.04346e-07	16
ENSG00000204681	GABBR1	protein_coding	ENSG00000107331	ABCA2	protein_coding	29	1.15091e-08	7.88373e-07	26
ENSG00000204681	GABBR1	protein_coding	ENSG00000100227	POLDIP3	protein_coding	42	1.32804e-08	8.3973e-07	14
ENSG00000204681	GABBR1	protein_coding	ENSG00000183741	CBX6	protein_coding	44	1.64187e-08	9.64012e-07	22
ENSG00000204681	GABBR1	protein_coding	ENSG00000172081	MOB3A	protein_coding	37	1.99741e-08	1.09458e-06	21
ENSG00000204681	GABBR1	protein_coding	ENSG00000106683	LIMK1	protein_coding	37	1.99741e-08	1.09458e-06	16
ENSG00000204681	GABBR1	protein_coding	ENSG00000131504	DIAPH1	protein_coding	45	2.01354e-08	1.09458e-06	12
ENSG00000204681	GABBR1	protein_coding	ENSG00000134287	ARF3	protein_coding	49	2.55719e-08	1.16778e-06	14
ENSG00000204681	GABBR1	protein_coding	ENSG00000168439	STIP1	protein_coding	18	2.64978e-08	1.16778e-06	15
ENSG00000204681	GABBR1	protein_coding	ENSG00000130723	PRRC2B	protein_coding	55	3.02502e-08	1.24328e-06	14
ENSG00000204681	GABBR1	protein_coding	ENSG00000126351	THRA	protein_coding	31	3.65008e-08	1.42875e-06	19
ENSG00000204681	GABBR1	protein_coding	ENSG00000065308	TRAM2	protein_coding	57	3.74907e-08	1.42875e-06	26
ENSG00000204681	GABBR1	protein_coding	ENSG00000264364	DYNLL2	protein_coding	30	3.93522e-08	1.42875e-06	18
ENSG00000204681	GABBR1	protein_coding	ENSG00000174945	AMZ1	protein_coding	27	4.09548e-08	1.42875e-06	20
ENSG00000204681	GABBR1	protein_coding	ENSG00000103855	CD276	protein_coding	40	4.47564e-08	1.47159e-06	17
ENSG00000204681	GABBR1	protein_coding	ENSG00000203709	MIR29B2CHG	lincRNA	36	4.82227e-08	1.52458e-06	23
ENSG00000204681	GABBR1	protein_coding	ENSG00000112033	PPARD	protein_coding	34	5.07379e-08	1.54469e-06	17
ENSG00000204681	GABBR1	protein_coding	ENSG00000167778	SPRYD3	protein_coding	34	5.07379e-08	1.54469e-06	13
ENSG00000204681	GABBR1	protein_coding	ENSG00000006432	MAP3K9	protein_coding	53	5.6814e-08	1.61038e-06	21
ENSG00000204681	GABBR1	protein_coding	ENSG00000160075	SSU72	protein_coding	27	6.33417e-08	1.73556e-06	21
ENSG00000204681	GABBR1	protein_coding	ENSG00000090020	SLC9A1	protein_coding	36	6.67536e-08	1.77005e-06	16
ENSG00000204681	GABBR1	protein_coding	ENSG00000089159	PXN	protein_coding	44	6.70394e-08	1.77005e-06	12
ENSG00000204681	GABBR1	protein_coding	ENSG00000108352	RAPGEFL1	protein_coding	40	8.08445e-08	2.01376e-06	22
ENSG00000204681	GABBR1	protein_coding	ENSG00000129925	TMEM8A	protein_coding	29	9.16543e-08	2.21588e-06	16
ENSG00000204681	GABBR1	protein_coding	ENSG00000137166	FOXP4	protein_coding	36	9.18888e-08	2.21588e-06	20
ENSG00000204681	GABBR1	protein_coding	ENSG00000144579	CTDSP1	protein_coding	37	9.94964e-08	2.27183e-06	17
ENSG00000204681	GABBR1	protein_coding	ENSG00000122515	ZMIZ2	protein_coding	31	1.11552e-07	2.47826e-06	19
ENSG00000204681	GABBR1	protein_coding	ENSG00000180901	KCTD2	protein_coding	49	1.17637e-07	2.54467e-06	18
ENSG00000204681	GABBR1	protein_coding	ENSG00000142634	EFHD2	protein_coding	37	1.35031e-07	2.84604e-06	20
ENSG00000204681	GABBR1	protein_coding	ENSG00000173120	KDM2A	protein_coding	48	1.42202e-07	2.92225e-06	18
ENSG00000204681	GABBR1	protein_coding	ENSG00000179094	PER1	protein_coding	28	1.42434e-07	2.92225e-06	18
ENSG00000204681	GABBR1	protein_coding	ENSG00000129993	CBFA2T3	protein_coding	40	1.43547e-07	2.92225e-06	16
ENSG00000204681	GABBR1	protein_coding	ENSG00000170525	PFKFB3	protein_coding	44	1.94028e-07	3.70909e-06	20
ENSG00000204681	GABBR1	protein_coding	ENSG00000097007	ABL1	protein_coding	43	2.12895e-07	3.97727e-06	22
ENSG00000204681	GABBR1	protein_coding	ENSG00000167074	TEF	protein_coding	35	2.13971e-07	3.97727e-06	17
ENSG00000204681	GABBR1	protein_coding	ENSG00000128908	INO80	protein_coding	35	2.13971e-07	3.97727e-06	20
ENSG00000204681	GABBR1	protein_coding	ENSG00000172893	DHCR7	protein_coding	31	2.2578e-07	3.97727e-06	18
ENSG00000204681	GABBR1	protein_coding	ENSG00000177000	MTHFR	protein_coding	47	2.75834e-07	4.72366e-06	13
ENSG00000204681	GABBR1	protein_coding	ENSG00000110881	ASIC1	protein_coding	29	2.83087e-07	4.74893e-06	19
ENSG00000204681	GABBR1	protein_coding	ENSG00000106608	URGCP	protein_coding	24	3.13039e-07	5.14636e-06	19
ENSG00000204681	GABBR1	protein_coding	ENSG00000116260	QSOX1	protein_coding	37	3.27709e-07	5.2819e-06	10
ENSG00000204681	GABBR1	protein_coding	ENSG00000146834	MEPCE	protein_coding	26	3.31016e-07	5.2819e-06	13
ENSG00000204681	GABBR1	protein_coding	ENSG00000167693	NXN	protein_coding	21	3.33098e-07	5.2819e-06	17
ENSG00000204681	GABBR1	protein_coding	ENSG00000149428	HYOU1	protein_coding	38	3.35427e-07	5.2819e-06	17
ENSG00000204681	GABBR1	protein_coding	ENSG00000148297	MED22	protein_coding	45	3.69198e-07	5.51783e-06	14
ENSG00000204681	GABBR1	protein_coding	ENSG00000106366	SERPINE1	protein_coding	41	4.12365e-07	6.05293e-06	13
ENSG00000204681	GABBR1	protein_coding	ENSG00000140718	FTO	protein_coding	41	4.12365e-07	6.05293e-06	15
ENSG00000204681	GABBR1	protein_coding	ENSG00000204160	ZDHHC18	protein_coding	40	4.30893e-07	6.10679e-06	15
ENSG00000204681	GABBR1	protein_coding	ENSG00000261732	AL031708.1	protein_coding	37	4.36222e-07	6.10679e-06	20
ENSG00000204681	GABBR1	protein_coding	ENSG00000196517	SLC6A9	protein_coding	33	4.36704e-07	6.10679e-06	14
ENSG00000204681	GABBR1	protein_coding	ENSG00000166619	BLCAP	protein_coding	39	4.41643e-07	6.10679e-06	15
ENSG00000204681	GABBR1	protein_coding	ENSG00000243742	RPLP0P2	transcribed_processed_pseudogene	17	4.53756e-07	6.10679e-06	12
ENSG00000204681	GABBR1	protein_coding	ENSG00000175592	FOSL1	protein_coding	30	5.09902e-07	6.65301e-06	12
ENSG00000204681	GABBR1	protein_coding	ENSG00000139190	VAMP1	protein_coding	32	5.22662e-07	6.71294e-06	28
ENSG00000204681	GABBR1	protein_coding	ENSG00000205643	CDPF1	protein_coding	21	5.46784e-07	6.91471e-06	16
ENSG00000204681	GABBR1	protein_coding	ENSG00000132613	MTSS1L	protein_coding	37	5.78003e-07	7.19876e-06	21
ENSG00000204681	GABBR1	protein_coding	ENSG00000149187	CELF1	protein_coding	48	5.98213e-07	7.33927e-06	23
ENSG00000204681	GABBR1	protein_coding	ENSG00000174282	ZBTB4	protein_coding	48	5.98213e-07	7.33927e-06	20
ENSG00000204681	GABBR1	protein_coding	ENSG00000154370	TRIM11	protein_coding	28	6.34814e-07	7.56257e-06	16
ENSG00000204681	GABBR1	protein_coding	ENSG00000149639	SOGA1	protein_coding	42	6.45431e-07	7.5792e-06	21
ENSG00000204681	GABBR1	protein_coding	ENSG00000143376	SNX27	protein_coding	56	6.504e-07	7.5792e-06	24
ENSG00000204681	GABBR1	protein_coding	ENSG00000135414	GDF11	protein_coding	27	6.85256e-07	7.82334e-06	25
ENSG00000204681	GABBR1	protein_coding	ENSG00000167978	SRRM2	protein_coding	27	6.85256e-07	7.82334e-06	27
ENSG00000204681	GABBR1	protein_coding	ENSG00000188706	ZDHHC9	protein_coding	41	6.9215e-07	7.82334e-06	15
ENSG00000204681	GABBR1	protein_coding	ENSG00000227036	LINC00511	lincRNA	18	7.03547e-07	7.82334e-06	14
ENSG00000204681	GABBR1	protein_coding	ENSG00000183853	KIRREL1	protein_coding	35	7.07827e-07	7.82334e-06	23
ENSG00000204681	GABBR1	protein_coding	ENSG00000125753	VASP	protein_coding	26	7.21283e-07	7.82334e-06	15
ENSG00000204681	GABBR1	protein_coding	ENSG00000277363	SRCIN1	protein_coding	33	8.06713e-07	8.50151e-06	20
ENSG00000204681	GABBR1	protein_coding	ENSG00000177469	CAVIN1	protein_coding	42	8.28932e-07	8.62509e-06	17
ENSG00000204681	GABBR1	protein_coding	ENSG00000070444	MNT	protein_coding	44	8.66801e-07	8.90638e-06	25
ENSG00000204681	GABBR1	protein_coding	ENSG00000055070	SZRD1	protein_coding	41	8.9194e-07	9.05154e-06	13
ENSG00000204681	GABBR1	protein_coding	ENSG00000162144	CYB561A3	protein_coding	32	9.7477e-07	9.77147e-06	12
ENSG00000204681	GABBR1	protein_coding	ENSG00000168924	LETM1	protein_coding	37	1.00124e-06	9.91589e-06	10
ENSG00000204681	GABBR1	protein_coding	ENSG00000140464	PML	protein_coding	37	1.00124e-06	9.91589e-06	18
ENSG00000204681	GABBR1	protein_coding	ENSG00000174151	CYB561D1	protein_coding	42	1.06106e-06	1.02611e-05	13
ENSG00000204681	GABBR1	protein_coding	ENSG00000103199	ZNF500	protein_coding	29	1.13048e-06	1.08053e-05	25
ENSG00000204681	GABBR1	protein_coding	ENSG00000143590	EFNA3	protein_coding	29	1.13048e-06	1.08053e-05	11
ENSG00000204681	GABBR1	protein_coding	ENSG00000183864	TOB2	protein_coding	47	1.13157e-06	1.08053e-05	13
ENSG00000204681	GABBR1	protein_coding	ENSG00000146830	GIGYF1	protein_coding	41	1.14539e-06	1.08053e-05	26
ENSG00000204681	GABBR1	protein_coding	ENSG00000100836	PABPN1	protein_coding	31	1.16026e-06	1.08053e-05	21
ENSG00000204681	GABBR1	protein_coding	ENSG00000157600	TMEM164	protein_coding	28	1.27045e-06	1.14759e-05	11
ENSG00000204681	GABBR1	protein_coding	ENSG00000189091	SF3B3	protein_coding	32	1.31907e-06	1.17856e-05	10
ENSG00000204681	GABBR1	protein_coding	ENSG00000138092	CENPO	protein_coding	30	1.35962e-06	1.20173e-05	17
ENSG00000204681	GABBR1	protein_coding	ENSG00000006025	OSBPL7	protein_coding	21	1.39272e-06	1.21789e-05	23
ENSG00000204681	GABBR1	protein_coding	ENSG00000159202	UBE2Z	protein_coding	44	1.39298e-06	1.21789e-05	9
ENSG00000204681	GABBR1	protein_coding	ENSG00000100106	TRIOBP	protein_coding	33	1.45652e-06	1.24715e-05	18
ENSG00000204681	GABBR1	protein_coding	ENSG00000071889	FAM3A	protein_coding	26	1.50782e-06	1.27776e-05	14
ENSG00000204681	GABBR1	protein_coding	ENSG00000160007	ARHGAP35	protein_coding	49	1.51445e-06	1.27776e-05	10
ENSG00000204681	GABBR1	protein_coding	ENSG00000088833	NSFL1C	protein_coding	22	1.52923e-06	1.27776e-05	11
ENSG00000204681	GABBR1	protein_coding	ENSG00000116985	BMP8B	protein_coding	25	1.58517e-06	1.30301e-05	18
ENSG00000204681	GABBR1	protein_coding	ENSG00000102996	MMP15	protein_coding	24	1.62063e-06	1.31897e-05	15
ENSG00000204681	GABBR1	protein_coding	ENSG00000168994	PXDC1	protein_coding	24	1.62063e-06	1.31897e-05	11
ENSG00000204681	GABBR1	protein_coding	ENSG00000113721	PDGFRB	protein_coding	35	1.64599e-06	1.31897e-05	17
ENSG00000204681	GABBR1	protein_coding	ENSG00000108819	PPP1R9B	protein_coding	36	1.692e-06	1.33733e-05	24
ENSG00000204681	GABBR1	protein_coding	ENSG00000108349	CASC3	protein_coding	37	1.70456e-06	1.33733e-05	16
ENSG00000204681	GABBR1	protein_coding	ENSG00000100139	MICALL1	protein_coding	32	1.77449e-06	1.37607e-05	15
ENSG00000204681	GABBR1	protein_coding	ENSG00000189337	KAZN	protein_coding	28	1.77524e-06	1.37607e-05	15
ENSG00000204681	GABBR1	protein_coding	ENSG00000107021	TBC1D13	protein_coding	41	1.86951e-06	1.4229e-05	12
ENSG00000204681	GABBR1	protein_coding	ENSG00000163531	NFASC	protein_coding	15	2.02725e-06	1.52881e-05	26
ENSG00000204681	GABBR1	protein_coding	ENSG00000215021	PHB2	protein_coding	18	2.08278e-06	1.5564e-05	11
ENSG00000204681	GABBR1	protein_coding	ENSG00000154222	CC2D1B	protein_coding	31	2.13215e-06	1.57894e-05	17
ENSG00000204681	GABBR1	protein_coding	ENSG00000172534	HCFC1	protein_coding	36	2.20615e-06	1.61916e-05	15
ENSG00000204681	GABBR1	protein_coding	ENSG00000167106	FAM102A	protein_coding	44	2.21242e-06	1.61916e-05	13
ENSG00000204681	GABBR1	protein_coding	ENSG00000128928	IVD	protein_coding	22	2.32121e-06	1.67371e-05	17
ENSG00000204681	GABBR1	protein_coding	ENSG00000197694	SPTAN1	protein_coding	22	2.32121e-06	1.67371e-05	17
ENSG00000204681	GABBR1	protein_coding	ENSG00000157978	LDLRAP1	protein_coding	32	2.37344e-06	1.68187e-05	13
ENSG00000204681	GABBR1	protein_coding	ENSG00000198792	TMEM184B	protein_coding	41	2.37645e-06	1.68187e-05	10
ENSG00000204681	GABBR1	protein_coding	ENSG00000204580	DDR1	protein_coding	23	2.38701e-06	1.68187e-05	16
ENSG00000204681	GABBR1	protein_coding	ENSG00000090238	YPEL3	protein_coding	19	2.60099e-06	1.79665e-05	18
ENSG00000204681	GABBR1	protein_coding	ENSG00000272031	ANKRD34A	protein_coding	19	2.60099e-06	1.79665e-05	28
ENSG00000204681	GABBR1	protein_coding	ENSG00000175220	ARHGAP1	protein_coding	39	2.68994e-06	1.82738e-05	14
ENSG00000204681	GABBR1	protein_coding	ENSG00000063322	MED29	protein_coding	34	2.72364e-06	1.83511e-05	11
ENSG00000204681	GABBR1	protein_coding	ENSG00000183762	KREMEN1	protein_coding	35	2.82109e-06	1.88531e-05	0
ENSG00000204681	GABBR1	protein_coding	ENSG00000002834	LASP1	protein_coding	48	2.84674e-06	1.88711e-05	13
ENSG00000204681	GABBR1	protein_coding	ENSG00000213886	UBD	protein_coding	7	2.90761e-06	1.91204e-05	10
ENSG00000204681	GABBR1	protein_coding	ENSG00000139112	GABARAPL1	protein_coding	29	2.94746e-06	1.92287e-05	18
ENSG00000204681	GABBR1	protein_coding	ENSG00000276045	ORAI1	protein_coding	20	3.02051e-06	1.95501e-05	16
ENSG00000204681	GABBR1	protein_coding	ENSG00000090372	STRN4	protein_coding	26	3.03328e-06	1.95501e-05	17
ENSG00000204681	GABBR1	protein_coding	ENSG00000160703	NLRX1	protein_coding	26	3.03328e-06	1.95501e-05	9
ENSG00000204681	GABBR1	protein_coding	ENSG00000159217	IGF2BP1	protein_coding	55	3.15852e-06	1.99716e-05	13
ENSG00000204681	GABBR1	protein_coding	ENSG00000226210	AC215219.1	unprocessed_pseudogene	11	3.19949e-06	2.00762e-05	20
ENSG00000204681	GABBR1	protein_coding	ENSG00000006118	TMEM132A	protein_coding	16	3.22984e-06	2.01131e-05	18
ENSG00000204681	GABBR1	protein_coding	ENSG00000104897	SF3A2	protein_coding	16	3.22984e-06	2.01131e-05	18
ENSG00000204681	GABBR1	protein_coding	ENSG00000130600	H19	processed_transcript	25	3.26457e-06	2.01131e-05	13
ENSG00000204681	GABBR1	protein_coding	ENSG00000119522	DENND1A	protein_coding	25	3.26457e-06	2.01131e-05	11
ENSG00000204681	GABBR1	protein_coding	ENSG00000130204	TOMM40	protein_coding	21	3.3142e-06	2.01131e-05	14
ENSG00000204681	GABBR1	protein_coding	ENSG00000124422	USP22	protein_coding	47	3.41538e-06	2.04923e-05	17
ENSG00000204681	GABBR1	protein_coding	ENSG00000163719	MTMR14	protein_coding	18	3.4487e-06	2.05423e-05	16
ENSG00000204681	GABBR1	protein_coding	ENSG00000103353	UBFD1	protein_coding	48	3.52299e-06	2.08338e-05	15
ENSG00000204681	GABBR1	protein_coding	ENSG00000140650	PMM2	protein_coding	34	3.56479e-06	2.09304e-05	16
ENSG00000204681	GABBR1	protein_coding	ENSG00000064393	HIPK2	protein_coding	49	3.56763e-06	2.09304e-05	15
ENSG00000204681	GABBR1	protein_coding	ENSG00000013588	GPRC5A	protein_coding	37	3.67028e-06	2.12463e-05	13
ENSG00000204681	GABBR1	protein_coding	ENSG00000087266	SH3BP2	protein_coding	36	3.70232e-06	2.12819e-05	20
ENSG00000204681	GABBR1	protein_coding	ENSG00000100330	MTMR3	protein_coding	45	3.78055e-06	2.15806e-05	21
ENSG00000204681	GABBR1	protein_coding	ENSG00000160679	CHTOP	protein_coding	29	4.00004e-06	2.26761e-05	23
ENSG00000204681	GABBR1	protein_coding	ENSG00000141738	GRB7	protein_coding	12	4.05805e-06	2.28474e-05	15
ENSG00000204681	GABBR1	protein_coding	ENSG00000141456	PELP1	protein_coding	14	4.22052e-06	2.36005e-05	15
ENSG00000204681	GABBR1	protein_coding	ENSG00000148730	EIF4EBP2	protein_coding	47	4.22806e-06	2.36005e-05	14
ENSG00000204681	GABBR1	protein_coding	ENSG00000126464	PRR12	protein_coding	26	4.24437e-06	2.36005e-05	21
ENSG00000204681	GABBR1	protein_coding	ENSG00000059122	FLYWCH1	protein_coding	26	4.24437e-06	2.36005e-05	23
ENSG00000204681	GABBR1	protein_coding	ENSG00000162889	MAPKAPK2	protein_coding	39	4.35894e-06	2.37288e-05	13
ENSG00000204681	GABBR1	protein_coding	ENSG00000127946	HIP1	protein_coding	50	4.36093e-06	2.37288e-05	25
ENSG00000204681	GABBR1	protein_coding	ENSG00000160293	VAV2	protein_coding	33	4.45173e-06	2.39171e-05	14
ENSG00000204681	GABBR1	protein_coding	ENSG00000140332	TLE3	protein_coding	38	4.56274e-06	2.43544e-05	14
ENSG00000204681	GABBR1	protein_coding	ENSG00000167770	OTUB1	protein_coding	25	4.61609e-06	2.44802e-05	15
ENSG00000204681	GABBR1	protein_coding	ENSG00000130590	SAMD10	protein_coding	28	4.62466e-06	2.44802e-05	15
ENSG00000204681	GABBR1	protein_coding	ENSG00000152192	POU4F1	protein_coding	28	4.62466e-06	2.44802e-05	18
ENSG00000204681	GABBR1	protein_coding	ENSG00000220205	VAMP2	protein_coding	37	4.70165e-06	2.44802e-05	18
ENSG00000204681	GABBR1	protein_coding	ENSG00000105568	PPP2R1A	protein_coding	21	4.9953e-06	2.58248e-05	16
ENSG00000204681	GABBR1	protein_coding	ENSG00000140577	CRTC3	protein_coding	46	4.99863e-06	2.58248e-05	22
ENSG00000204681	GABBR1	protein_coding	ENSG00000164061	BSN	protein_coding	22	5.13101e-06	2.61968e-05	26
ENSG00000204681	GABBR1	protein_coding	ENSG00000174669	SLC29A2	protein_coding	27	5.26291e-06	2.67044e-05	17
ENSG00000204681	GABBR1	protein_coding	ENSG00000262660	AC139530.2	protein_coding	18	5.58012e-06	2.81402e-05	6
ENSG00000204681	GABBR1	protein_coding	ENSG00000167767	KRT80	protein_coding	45	5.82502e-06	2.91961e-05	8
ENSG00000204681	GABBR1	protein_coding	ENSG00000256028	AC026362.1	processed_transcript	26	5.88814e-06	2.93336e-05	26
ENSG00000204681	GABBR1	protein_coding	ENSG00000065989	PDE4A	protein_coding	37	5.9995e-06	2.97084e-05	24
ENSG00000204681	GABBR1	protein_coding	ENSG00000164970	FAM219A	protein_coding	37	5.9995e-06	2.97084e-05	26
ENSG00000204681	GABBR1	protein_coding	ENSG00000002919	SNX11	protein_coding	34	6.02093e-06	2.97084e-05	19
ENSG00000204681	GABBR1	protein_coding	ENSG00000136279	DBNL	protein_coding	30	6.09395e-06	2.97084e-05	16
ENSG00000204681	GABBR1	protein_coding	ENSG00000119383	PTPA	protein_coding	35	6.11942e-06	2.97084e-05	17
ENSG00000204681	GABBR1	protein_coding	ENSG00000110047	EHD1	protein_coding	35	6.11942e-06	2.97084e-05	13
ENSG00000204681	GABBR1	protein_coding	ENSG00000130054	FAM155B	protein_coding	25	6.46625e-06	3.09027e-05	17
ENSG00000204681	GABBR1	protein_coding	ENSG00000127445	PIN1	protein_coding	19	6.47403e-06	3.09027e-05	12
ENSG00000204681	GABBR1	protein_coding	ENSG00000108219	TSPAN14	protein_coding	44	6.69402e-06	3.16235e-05	15
ENSG00000204681	GABBR1	protein_coding	ENSG00000102882	MAPK3	protein_coding	24	6.95619e-06	3.26742e-05	13
ENSG00000204681	GABBR1	protein_coding	ENSG00000160932	LY6E	protein_coding	24	6.95619e-06	3.26742e-05	12
ENSG00000204681	GABBR1	protein_coding	ENSG00000105401	CDC37	protein_coding	20	7.09178e-06	3.29347e-05	15
ENSG00000204681	GABBR1	protein_coding	ENSG00000197217	ENTPD4	protein_coding	27	7.18469e-06	3.31787e-05	23
ENSG00000204681	GABBR1	protein_coding	ENSG00000161847	RAVER1	protein_coding	27	7.18469e-06	3.31787e-05	15
ENSG00000204681	GABBR1	protein_coding	ENSG00000011451	WIZ	protein_coding	29	7.22185e-06	3.31787e-05	22
ENSG00000204681	GABBR1	protein_coding	ENSG00000177105	RHOG	protein_coding	21	7.42154e-06	3.37045e-05	14
ENSG00000204681	GABBR1	protein_coding	ENSG00000152284	TCF7L1	protein_coding	21	7.42154e-06	3.37045e-05	22
ENSG00000204681	GABBR1	protein_coding	ENSG00000109501	WFS1	protein_coding	22	7.4821e-06	3.37045e-05	12
ENSG00000204681	GABBR1	protein_coding	ENSG00000198959	TGM2	protein_coding	37	7.62643e-06	3.40702e-05	12
ENSG00000204681	GABBR1	protein_coding	ENSG00000011275	RNF216	protein_coding	34	7.77127e-06	3.45296e-05	23
ENSG00000204681	GABBR1	protein_coding	ENSG00000173264	GPR137	protein_coding	11	7.84851e-06	3.46854e-05	14
ENSG00000204681	GABBR1	protein_coding	ENSG00000158195	WASF2	protein_coding	48	8.07278e-06	3.54857e-05	8
ENSG00000204681	GABBR1	protein_coding	ENSG00000162073	PAQR4	protein_coding	26	8.1009e-06	3.54857e-05	10
ENSG00000204681	GABBR1	protein_coding	ENSG00000089157	RPLP0	protein_coding	13	8.70063e-06	3.78408e-05	16
ENSG00000204681	GABBR1	protein_coding	ENSG00000162714	ZNF496	protein_coding	13	8.70063e-06	3.78408e-05	26
ENSG00000204681	GABBR1	protein_coding	ENSG00000116688	MFN2	protein_coding	39	8.75946e-06	3.78408e-05	15
ENSG00000204681	GABBR1	protein_coding	ENSG00000165684	SNAPC4	protein_coding	12	8.78891e-06	3.78408e-05	20
ENSG00000204681	GABBR1	protein_coding	ENSG00000125755	SYMPK	protein_coding	12	8.78891e-06	3.78408e-05	20
ENSG00000204681	GABBR1	protein_coding	ENSG00000173227	SYT12	protein_coding	25	8.97657e-06	3.80347e-05	9
ENSG00000204681	GABBR1	protein_coding	ENSG00000106991	ENG	protein_coding	25	8.97657e-06	3.80347e-05	13
ENSG00000204681	GABBR1	protein_coding	ENSG00000149115	TNKS1BP1	protein_coding	25	8.97657e-06	3.80347e-05	16
ENSG00000204681	GABBR1	protein_coding	ENSG00000182446	NPLOC4	protein_coding	41	9.37209e-06	3.91059e-05	17
ENSG00000204681	GABBR1	protein_coding	ENSG00000186174	BCL9L	protein_coding	43	9.40413e-06	3.91059e-05	16
ENSG00000204681	GABBR1	protein_coding	ENSG00000011021	CLCN6	protein_coding	43	9.40413e-06	3.91059e-05	28
ENSG00000204681	GABBR1	protein_coding	ENSG00000113319	RASGRF2	protein_coding	9	9.6738e-06	3.97593e-05	19
ENSG00000204681	GABBR1	protein_coding	ENSG00000198952	SMG5	protein_coding	33	9.76278e-06	3.99254e-05	14
ENSG00000204681	GABBR1	protein_coding	ENSG00000167291	TBC1D16	protein_coding	34	9.98583e-06	4.06354e-05	16
ENSG00000204681	GABBR1	protein_coding	ENSG00000159335	PTMS	protein_coding	21	1.08766e-05	4.40422e-05	19
ENSG00000204681	GABBR1	protein_coding	ENSG00000099800	TIMM13	protein_coding	28	1.12947e-05	4.5511e-05	14
ENSG00000204681	GABBR1	protein_coding	ENSG00000145214	DGKQ	protein_coding	28	1.12947e-05	4.5511e-05	20
ENSG00000204681	GABBR1	protein_coding	ENSG00000161714	PLCD3	protein_coding	28	1.12947e-05	4.5511e-05	13
ENSG00000204681	GABBR1	protein_coding	ENSG00000186575	NF2	protein_coding	46	1.14772e-05	4.55761e-05	11
ENSG00000204681	GABBR1	protein_coding	ENSG00000169223	LMAN2	protein_coding	15	1.18523e-05	4.68394e-05	20
ENSG00000204681	GABBR1	protein_coding	ENSG00000174306	ZHX3	protein_coding	50	1.18641e-05	4.68394e-05	19
ENSG00000204681	GABBR1	protein_coding	ENSG00000101445	PPP1R16B	protein_coding	37	1.21863e-05	4.77007e-05	16
ENSG00000204681	GABBR1	protein_coding	ENSG00000108828	VAT1	protein_coding	37	1.21863e-05	4.77007e-05	12
ENSG00000204681	GABBR1	protein_coding	ENSG00000104524	PYCR3	protein_coding	25	1.23534e-05	4.78986e-05	13
ENSG00000204681	GABBR1	protein_coding	ENSG00000163348	PYGO2	protein_coding	36	1.25696e-05	4.8508e-05	19
ENSG00000204681	GABBR1	protein_coding	ENSG00000108799	EZH1	protein_coding	36	1.25696e-05	4.8508e-05	28
ENSG00000204681	GABBR1	protein_coding	ENSG00000115677	HDLBP	protein_coding	40	1.27246e-05	4.86494e-05	12
ENSG00000204681	GABBR1	protein_coding	ENSG00000077782	FGFR1	protein_coding	34	1.27755e-05	4.86494e-05	20
ENSG00000204681	GABBR1	protein_coding	ENSG00000175224	ATG13	protein_coding	34	1.27755e-05	4.86494e-05	14
ENSG00000204681	GABBR1	protein_coding	ENSG00000106351	AGFG2	protein_coding	34	1.27755e-05	4.86494e-05	9
ENSG00000204681	GABBR1	protein_coding	ENSG00000136295	TTYH3	protein_coding	42	1.30392e-05	4.89417e-05	16
ENSG00000204681	GABBR1	protein_coding	ENSG00000172922	RNASEH2C	protein_coding	27	1.30967e-05	4.89417e-05	15
ENSG00000204681	GABBR1	protein_coding	ENSG00000187741	FANCA	protein_coding	30	1.39346e-05	5.18291e-05	13
ENSG00000204681	GABBR1	protein_coding	ENSG00000183060	LYSMD4	protein_coding	30	1.39346e-05	5.18291e-05	25
ENSG00000204681	GABBR1	protein_coding	ENSG00000139998	RAB15	protein_coding	43	1.43226e-05	5.27945e-05	13
ENSG00000204681	GABBR1	protein_coding	ENSG00000054967	RELT	protein_coding	23	1.45899e-05	5.35397e-05	17
ENSG00000204681	GABBR1	protein_coding	ENSG00000173210	ABLIM3	protein_coding	23	1.45899e-05	5.35397e-05	16
ENSG00000204681	GABBR1	protein_coding	ENSG00000063046	EIF4B	protein_coding	38	1.45934e-05	5.35397e-05	19
ENSG00000204681	GABBR1	protein_coding	ENSG00000234769	WASH4P	unprocessed_pseudogene	10	1.48316e-05	5.37074e-05	14
ENSG00000204681	GABBR1	protein_coding	ENSG00000073008	PVR	protein_coding	31	1.4921e-05	5.37941e-05	6
ENSG00000204681	GABBR1	protein_coding	ENSG00000142784	WDTC1	protein_coding	31	1.4921e-05	5.37941e-05	14
ENSG00000204681	GABBR1	protein_coding	ENSG00000101363	MANBAL	protein_coding	26	1.49726e-05	5.37941e-05	10
ENSG00000204681	GABBR1	protein_coding	ENSG00000267303	AC011511.4	protein_coding	26	1.49726e-05	5.37941e-05	9
ENSG00000204681	GABBR1	protein_coding	ENSG00000013573	DDX11	protein_coding	26	1.49726e-05	5.37941e-05	18
ENSG00000204681	GABBR1	protein_coding	ENSG00000162236	STX5	protein_coding	19	1.49866e-05	5.37941e-05	23
ENSG00000204681	GABBR1	protein_coding	ENSG00000226243	RPL37AP1	processed_pseudogene	8	1.50631e-05	5.37941e-05	11
ENSG00000204681	GABBR1	protein_coding	ENSG00000115970	THADA	protein_coding	22	1.53496e-05	5.37941e-05	16
ENSG00000204681	GABBR1	protein_coding	ENSG00000078061	ARAF	protein_coding	22	1.53496e-05	5.37941e-05	12
ENSG00000204681	GABBR1	protein_coding	ENSG00000125319	C17orf53	protein_coding	16	1.55563e-05	5.39548e-05	14
ENSG00000204681	GABBR1	protein_coding	ENSG00000197296	FITM2	protein_coding	21	1.57344e-05	5.43432e-05	18
ENSG00000204681	GABBR1	protein_coding	ENSG00000008283	CYB561	protein_coding	40	1.58073e-05	5.43665e-05	17
ENSG00000204681	GABBR1	protein_coding	ENSG00000123933	MXD4	protein_coding	36	1.58631e-05	5.43665e-05	13
ENSG00000204681	GABBR1	protein_coding	ENSG00000101236	RNF24	protein_coding	33	1.60969e-05	5.49031e-05	22
ENSG00000204681	GABBR1	protein_coding	ENSG00000125505	MBOAT7	protein_coding	25	1.68585e-05	5.72632e-05	14
ENSG00000204681	GABBR1	protein_coding	ENSG00000105287	PRKD2	protein_coding	11	1.74704e-05	5.90974e-05	18
ENSG00000204681	GABBR1	protein_coding	ENSG00000214357	NEURL1B	protein_coding	27	1.74957e-05	5.90974e-05	14
ENSG00000204681	GABBR1	protein_coding	ENSG00000101096	NFATC2	protein_coding	27	1.74957e-05	5.90974e-05	17
ENSG00000204681	GABBR1	protein_coding	ENSG00000169683	LRRC45	protein_coding	12	1.77628e-05	5.93537e-05	14
ENSG00000204681	GABBR1	protein_coding	ENSG00000136490	LIMD2	protein_coding	30	1.81529e-05	6.04117e-05	18
ENSG00000204681	GABBR1	protein_coding	ENSG00000104853	CLPTM1	protein_coding	17	1.86449e-05	6.17988e-05	17
ENSG00000204681	GABBR1	protein_coding	ENSG00000132470	ITGB4	protein_coding	17	1.86449e-05	6.17988e-05	14
ENSG00000204681	GABBR1	protein_coding	ENSG00000248751	AC004997.1	protein_coding	17	1.86449e-05	6.17988e-05	20
ENSG00000204681	GABBR1	protein_coding	ENSG00000005882	PDK2	protein_coding	24	1.86695e-05	6.17988e-05	13
ENSG00000204681	GABBR1	protein_coding	ENSG00000101098	RIMS4	protein_coding	24	1.86695e-05	6.17988e-05	20
ENSG00000204681	GABBR1	protein_coding	ENSG00000160392	C19orf47	protein_coding	24	1.86695e-05	6.17988e-05	13
ENSG00000204681	GABBR1	protein_coding	ENSG00000033327	GAB2	protein_coding	37	1.91921e-05	6.21099e-05	15
ENSG00000204681	GABBR1	protein_coding	ENSG00000100226	GTPBP1	protein_coding	31	1.92827e-05	6.21584e-05	17
ENSG00000204681	GABBR1	protein_coding	ENSG00000103018	CYB5B	protein_coding	42	1.98023e-05	6.35839e-05	18
ENSG00000204681	GABBR1	protein_coding	ENSG00000008853	RHOBTB2	protein_coding	28	1.98163e-05	6.35839e-05	19
ENSG00000204681	GABBR1	protein_coding	ENSG00000213553	RPLP0P6	processed_pseudogene	15	1.99359e-05	6.35839e-05	14
ENSG00000204681	GABBR1	protein_coding	ENSG00000013523	ANGEL1	protein_coding	36	1.99446e-05	6.35839e-05	25
ENSG00000204681	GABBR1	protein_coding	ENSG00000166436	TRIM66	protein_coding	26	2.01247e-05	6.3625e-05	26
ENSG00000204681	GABBR1	protein_coding	ENSG00000159111	MRPL10	protein_coding	26	2.01247e-05	6.3625e-05	15
ENSG00000204681	GABBR1	protein_coding	ENSG00000161243	FBXO27	protein_coding	23	2.02985e-05	6.36846e-05	20
ENSG00000204681	GABBR1	protein_coding	ENSG00000119777	TMEM214	protein_coding	23	2.02985e-05	6.36846e-05	15
ENSG00000204681	GABBR1	protein_coding	ENSG00000196187	TMEM63A	protein_coding	23	2.02985e-05	6.36846e-05	21
ENSG00000204681	GABBR1	protein_coding	ENSG00000111737	RAB35	protein_coding	35	2.04407e-05	6.36846e-05	11
ENSG00000204681	GABBR1	protein_coding	ENSG00000160685	ZBTB7B	protein_coding	33	2.05304e-05	6.36846e-05	13
ENSG00000204681	GABBR1	protein_coding	ENSG00000135709	KIAA0513	protein_coding	33	2.05304e-05	6.36846e-05	15
ENSG00000204681	GABBR1	protein_coding	ENSG00000009950	MLXIPL	protein_coding	18	2.0898e-05	6.40976e-05	20
ENSG00000204681	GABBR1	protein_coding	ENSG00000049239	H6PD	protein_coding	43	2.15797e-05	6.59424e-05	16
ENSG00000204681	GABBR1	protein_coding	ENSG00000135116	HRK	protein_coding	22	2.16175e-05	6.59424e-05	16
ENSG00000204681	GABBR1	protein_coding	ENSG00000088367	EPB41L1	protein_coding	41	2.20088e-05	6.67573e-05	14
ENSG00000204681	GABBR1	protein_coding	ENSG00000116254	CHD5	protein_coding	19	2.22489e-05	6.72375e-05	24
ENSG00000204681	GABBR1	protein_coding	ENSG00000185825	BCAP31	protein_coding	19	2.22489e-05	6.72375e-05	21
ENSG00000204681	GABBR1	protein_coding	ENSG00000214193	SH3D21	protein_coding	19	2.22489e-05	6.72375e-05	20
ENSG00000204681	GABBR1	protein_coding	ENSG00000167703	SLC43A2	protein_coding	21	2.2482e-05	6.72375e-05	13
ENSG00000204681	GABBR1	protein_coding	ENSG00000124313	IQSEC2	protein_coding	21	2.2482e-05	6.72375e-05	20
ENSG00000204681	GABBR1	protein_coding	ENSG00000111653	ING4	protein_coding	20	2.27402e-05	6.74817e-05	20
ENSG00000204681	GABBR1	protein_coding	ENSG00000138623	SEMA7A	protein_coding	25	2.28206e-05	6.74817e-05	11
ENSG00000204681	GABBR1	protein_coding	ENSG00000010292	NCAPD2	protein_coding	25	2.28206e-05	6.74817e-05	15
ENSG00000204681	GABBR1	protein_coding	ENSG00000117016	RIMS3	protein_coding	30	2.3521e-05	6.90509e-05	21
ENSG00000204681	GABBR1	protein_coding	ENSG00000075461	CACNG4	protein_coding	30	2.3521e-05	6.90509e-05	20
ENSG00000204681	GABBR1	protein_coding	ENSG00000139514	SLC7A1	protein_coding	54	2.39598e-05	6.98403e-05	13
ENSG00000204681	GABBR1	protein_coding	ENSG00000071246	VASH1	protein_coding	40	2.41717e-05	7.0209e-05	22
ENSG00000204681	GABBR1	protein_coding	ENSG00000114554	PLXNA1	protein_coding	42	2.4302e-05	7.03389e-05	19
ENSG00000204681	GABBR1	protein_coding	ENSG00000103257	SLC7A5	protein_coding	42	2.4302e-05	7.03389e-05	14
ENSG00000204681	GABBR1	protein_coding	ENSG00000162104	ADCY9	protein_coding	45	2.44041e-05	7.03389e-05	20
ENSG00000204681	GABBR1	protein_coding	ENSG00000181754	AMIGO1	protein_coding	14	2.48001e-05	7.10303e-05	17
ENSG00000204681	GABBR1	protein_coding	ENSG00000272374	Z97832.2	lincRNA	14	2.48001e-05	7.10303e-05	30
ENSG00000204681	GABBR1	protein_coding	ENSG00000243566	UPK3B	protein_coding	14	2.48001e-05	7.10303e-05	18
ENSG00000204681	GABBR1	protein_coding	ENSG00000181577	C6orf223	protein_coding	16	2.48971e-05	7.10303e-05	14
ENSG00000204681	GABBR1	protein_coding	ENSG00000101417	PXMP4	protein_coding	36	2.49839e-05	7.10303e-05	19
ENSG00000204681	GABBR1	protein_coding	ENSG00000105656	ELL	protein_coding	36	2.49839e-05	7.10303e-05	17
ENSG00000204681	GABBR1	protein_coding	ENSG00000168137	SETD5	protein_coding	46	2.53551e-05	7.11327e-05	25
ENSG00000204681	GABBR1	protein_coding	ENSG00000080603	SRCAP	protein_coding	24	2.54805e-05	7.12414e-05	19
ENSG00000204681	GABBR1	protein_coding	ENSG00000100311	PDGFB	protein_coding	35	2.57071e-05	7.16313e-05	17
ENSG00000204681	GABBR1	protein_coding	ENSG00000143321	HDGF	protein_coding	35	2.57071e-05	7.16313e-05	12
ENSG00000204681	GABBR1	protein_coding	ENSG00000070159	PTPN3	protein_coding	34	2.60819e-05	7.21863e-05	13
ENSG00000204681	GABBR1	protein_coding	ENSG00000204392	LSM2	protein_coding	9	2.71954e-05	7.50155e-05	15
ENSG00000204681	GABBR1	protein_coding	ENSG00000161791	FMNL3	protein_coding	38	2.81324e-05	7.73406e-05	21
ENSG00000204681	GABBR1	protein_coding	ENSG00000179388	EGR3	protein_coding	44	2.81871e-05	7.73406e-05	19
ENSG00000204681	GABBR1	protein_coding	ENSG00000110400	NECTIN1	protein_coding	45	2.96527e-05	8.09785e-05	16
ENSG00000204681	GABBR1	protein_coding	ENSG00000185596	WASH3P	transcribed_unprocessed_pseudogene	13	2.9708e-05	8.09785e-05	23
ENSG00000204681	GABBR1	protein_coding	ENSG00000198794	SCAMP5	protein_coding	37	2.98039e-05	8.09785e-05	11
ENSG00000204681	GABBR1	protein_coding	ENSG00000171914	TLN2	protein_coding	30	3.03167e-05	8.19748e-05	14
ENSG00000204681	GABBR1	protein_coding	ENSG00000090857	PDPR	protein_coding	49	3.13444e-05	8.44757e-05	20
ENSG00000204681	GABBR1	protein_coding	ENSG00000157350	ST3GAL2	protein_coding	31	3.17275e-05	8.52288e-05	23
ENSG00000204681	GABBR1	protein_coding	ENSG00000162298	SYVN1	protein_coding	31	3.17275e-05	8.52288e-05	14
ENSG00000204681	GABBR1	protein_coding	ENSG00000105711	SCN1B	protein_coding	21	3.17467e-05	8.52288e-05	17
ENSG00000204681	GABBR1	protein_coding	ENSG00000136003	ISCU	protein_coding	21	3.17467e-05	8.52288e-05	12
ENSG00000204681	GABBR1	protein_coding	ENSG00000140497	SCAMP2	protein_coding	21	3.17467e-05	8.52288e-05	16
ENSG00000204681	GABBR1	protein_coding	ENSG00000006534	ALDH3B1	protein_coding	21	3.17467e-05	8.52288e-05	14
ENSG00000204681	GABBR1	protein_coding	ENSG00000239282	CASTOR1	protein_coding	19	3.2534e-05	8.57146e-05	18
ENSG00000204681	GABBR1	protein_coding	ENSG00000116857	TMEM9	protein_coding	20	3.26232e-05	8.57146e-05	11
ENSG00000204681	GABBR1	protein_coding	ENSG00000169992	NLGN2	protein_coding	28	3.39164e-05	8.87875e-05	30
ENSG00000204681	GABBR1	protein_coding	ENSG00000009830	POMT2	protein_coding	28	3.39164e-05	8.87875e-05	22
ENSG00000204681	GABBR1	protein_coding	ENSG00000106348	IMPDH1	protein_coding	24	3.44827e-05	8.96987e-05	15
ENSG00000204681	GABBR1	protein_coding	ENSG00000124920	MYRF	protein_coding	24	3.44827e-05	8.96987e-05	17
ENSG00000204681	GABBR1	protein_coding	ENSG00000139645	ANKRD52	protein_coding	58	3.45965e-05	8.96987e-05	16
ENSG00000204681	GABBR1	protein_coding	ENSG00000122778	KIAA1549	protein_coding	38	3.47836e-05	8.96987e-05	20
ENSG00000204681	GABBR1	protein_coding	ENSG00000132359	RAP1GAP2	protein_coding	38	3.47836e-05	8.96987e-05	21
ENSG00000204681	GABBR1	protein_coding	ENSG00000163435	ELF3	protein_coding	26	3.55803e-05	9.11122e-05	11
ENSG00000204681	GABBR1	protein_coding	ENSG00000095539	SEMA4G	protein_coding	26	3.55803e-05	9.11122e-05	21
ENSG00000204681	GABBR1	protein_coding	ENSG00000167657	DAPK3	protein_coding	11	3.59125e-05	9.13934e-05	17
ENSG00000204681	GABBR1	protein_coding	ENSG00000159388	BTG2	protein_coding	42	3.63041e-05	9.21048e-05	15
ENSG00000204681	GABBR1	protein_coding	ENSG00000132361	CLUH	protein_coding	29	3.66995e-05	9.28215e-05	9
ENSG00000204681	GABBR1	protein_coding	ENSG00000167615	LENG8	protein_coding	29	3.66995e-05	9.28215e-05	30
ENSG00000204681	GABBR1	protein_coding	ENSG00000167173	C15orf39	protein_coding	29	3.66995e-05	9.28215e-05	8
ENSG00000204681	GABBR1	protein_coding	ENSG00000153786	ZDHHC7	protein_coding	37	3.69507e-05	9.28215e-05	16
ENSG00000204681	GABBR1	protein_coding	ENSG00000043143	JADE2	protein_coding	47	3.78764e-05	9.46334e-05	18
ENSG00000204681	GABBR1	protein_coding	ENSG00000114019	AMOTL2	protein_coding	36	3.87817e-05	9.66017e-05	15
ENSG00000204681	GABBR1	protein_coding	ENSG00000135926	TMBIM1	protein_coding	30	3.88756e-05	9.66017e-05	18
ENSG00000204681	GABBR1	protein_coding	ENSG00000175416	CLTB	protein_coding	16	3.89263e-05	9.66017e-05	15
ENSG00000204681	GABBR1	protein_coding	ENSG00000118058	KMT2A	protein_coding	56	3.92643e-05	9.69227e-05	26
ENSG00000204681	GABBR1	protein_coding	ENSG00000184371	CSF1	protein_coding	31	4.04046e-05	9.94389e-05	19
ENSG00000204681	GABBR1	protein_coding	ENSG00000196182	STK40	protein_coding	41	4.05076e-05	9.94389e-05	14
ENSG00000204681	GABBR1	protein_coding	ENSG00000198925	ATG9A	protein_coding	25	4.08555e-05	9.99501e-05	16
ENSG00000204681	GABBR1	protein_coding	ENSG00000203879	GDI1	protein_coding	25	4.08555e-05	9.99501e-05	22
ENSG00000204681	GABBR1	protein_coding	ENSG00000225190	PLEKHM1	protein_coding	34	4.11284e-05	0.000100022	18
ENSG00000204681	GABBR1	protein_coding	ENSG00000103264	FBXO31	protein_coding	32	4.1276e-05	0.000100085	21
ENSG00000204681	GABBR1	protein_coding	ENSG00000076108	BAZ2A	protein_coding	44	4.15459e-05	0.000100443	24
ENSG00000204681	GABBR1	protein_coding	ENSG00000243302	AC018638.4	processed_pseudogene	14	4.15772e-05	0.000100443	27
ENSG00000204681	GABBR1	protein_coding	ENSG00000131389	SLC6A6	protein_coding	51	4.24705e-05	0.000102078	16
ENSG00000204681	GABBR1	protein_coding	ENSG00000189306	RRP7A	protein_coding	17	4.34517e-05	0.000104132	17
ENSG00000204681	GABBR1	protein_coding	ENSG00000251593	MSNP1	processed_pseudogene	17	4.34517e-05	0.000104132	13
ENSG00000204681	GABBR1	protein_coding	ENSG00000054654	SYNE2	protein_coding	28	4.39792e-05	0.000104785	16
ENSG00000204681	GABBR1	protein_coding	ENSG00000187720	THSD4	protein_coding	50	4.41652e-05	0.000104924	10
ENSG00000204681	GABBR1	protein_coding	ENSG00000170776	AKAP13	protein_coding	50	4.41652e-05	0.000104924	21
ENSG00000204681	GABBR1	protein_coding	ENSG00000125637	PSD4	protein_coding	21	4.43274e-05	0.000104924	13
ENSG00000204681	GABBR1	protein_coding	ENSG00000162413	KLHL21	protein_coding	40	4.47007e-05	0.000105284	9
ENSG00000204681	GABBR1	protein_coding	ENSG00000065802	ASB1	protein_coding	49	4.52708e-05	0.000106322	22
ENSG00000204681	GABBR1	protein_coding	ENSG00000124702	KLHDC3	protein_coding	20	4.62148e-05	0.00010823	15
ENSG00000204681	GABBR1	protein_coding	ENSG00000136689	IL1RN	protein_coding	24	4.6285e-05	0.00010823	14
ENSG00000204681	GABBR1	protein_coding	ENSG00000107882	SUFU	protein_coding	26	4.68221e-05	0.00010903	20
ENSG00000204681	GABBR1	protein_coding	ENSG00000146067	FAM193B	protein_coding	26	4.68221e-05	0.00010903	26
ENSG00000204681	GABBR1	protein_coding	ENSG00000139725	RHOF	protein_coding	26	4.68221e-05	0.00010903	12
ENSG00000204681	GABBR1	protein_coding	ENSG00000072518	MARK2	protein_coding	26	4.68221e-05	0.00010903	14
ENSG00000204681	GABBR1	protein_coding	ENSG00000143740	SNAP47	protein_coding	19	4.68978e-05	0.00010903	14
ENSG00000204681	GABBR1	protein_coding	ENSG00000108509	CAMTA2	protein_coding	29	4.71786e-05	0.00010903	22
ENSG00000204681	GABBR1	protein_coding	ENSG00000215193	PEX26	protein_coding	29	4.71786e-05	0.00010903	15
ENSG00000204681	GABBR1	protein_coding	ENSG00000143842	SOX13	protein_coding	29	4.71786e-05	0.00010903	21
ENSG00000204681	GABBR1	protein_coding	ENSG00000236609	ZNF853	protein_coding	8	4.77763e-05	0.00010903	23
ENSG00000204681	GABBR1	protein_coding	ENSG00000117899	MESD	protein_coding	36	4.80631e-05	0.000109138	18
ENSG00000204681	GABBR1	protein_coding	ENSG00000141753	IGFBP4	protein_coding	30	4.96016e-05	0.000112321	13
ENSG00000204681	GABBR1	protein_coding	ENSG00000079308	TNS1	protein_coding	44	5.02545e-05	0.000113487	15
ENSG00000204681	GABBR1	protein_coding	ENSG00000137309	HMGA1	protein_coding	31	5.12148e-05	0.000115339	13
ENSG00000204681	GABBR1	protein_coding	ENSG00000162231	NXF1	protein_coding	34	5.13441e-05	0.000115339	27
ENSG00000204681	GABBR1	protein_coding	ENSG00000018280	SLC11A1	protein_coding	13	5.14812e-05	0.000115339	18
ENSG00000204681	GABBR1	protein_coding	ENSG00000159314	ARHGAP27	protein_coding	23	5.16736e-05	0.000115423	17
ENSG00000204681	GABBR1	protein_coding	ENSG00000189114	BLOC1S3	protein_coding	15	5.18156e-05	0.000115427	16
ENSG00000204681	GABBR1	protein_coding	ENSG00000124440	HIF3A	protein_coding	15	5.18156e-05	0.000115427	22
ENSG00000204681	GABBR1	protein_coding	ENSG00000259288	BUB1B-PAK6	protein_coding	15	5.18156e-05	0.000115427	9
ENSG00000204681	GABBR1	protein_coding	ENSG00000125734	GPR108	protein_coding	15	5.18156e-05	0.000115427	16
ENSG00000204681	GABBR1	protein_coding	ENSG00000108821	COL1A1	protein_coding	32	5.20191e-05	0.000115427	15
ENSG00000204681	GABBR1	protein_coding	ENSG00000160223	ICOSLG	protein_coding	33	5.20445e-05	0.000115427	9
ENSG00000204681	GABBR1	protein_coding	ENSG00000015133	CCDC88C	protein_coding	33	5.20445e-05	0.000115427	17
ENSG00000204681	GABBR1	protein_coding	ENSG00000106089	STX1A	protein_coding	25	5.40611e-05	0.000118187	25
ENSG00000204681	GABBR1	protein_coding	ENSG00000197063	MAFG	protein_coding	47	5.48001e-05	0.000119485	22
ENSG00000204681	GABBR1	protein_coding	ENSG00000115594	IL1R1	protein_coding	37	5.62322e-05	0.000122283	16
ENSG00000204681	GABBR1	protein_coding	ENSG00000077514	POLD3	protein_coding	37	5.62322e-05	0.000122283	14
ENSG00000204681	GABBR1	protein_coding	ENSG00000185262	UBALD2	protein_coding	22	5.67636e-05	0.000122789	13
ENSG00000204681	GABBR1	protein_coding	ENSG00000173898	SPTBN2	protein_coding	22	5.67636e-05	0.000122789	13
ENSG00000204681	GABBR1	protein_coding	ENSG00000244242	IFITM10	protein_coding	16	5.95585e-05	0.00012816	19
ENSG00000204681	GABBR1	protein_coding	ENSG00000126522	ASL	protein_coding	16	5.95585e-05	0.00012816	18
ENSG00000204681	GABBR1	protein_coding	ENSG00000205578	POM121B	pseudogene	29	6.03309e-05	0.000129146	8
ENSG00000204681	GABBR1	protein_coding	ENSG00000130304	SLC27A1	protein_coding	26	6.12086e-05	0.000130684	20
ENSG00000204681	GABBR1	protein_coding	ENSG00000196924	FLNA	protein_coding	26	6.12086e-05	0.000130684	19
ENSG00000204681	GABBR1	protein_coding	ENSG00000129250	KIF1C	protein_coding	26	6.12086e-05	0.000130684	12
ENSG00000204681	GABBR1	protein_coding	ENSG00000149179	C11orf49	protein_coding	21	6.12311e-05	0.000130684	14
ENSG00000204681	GABBR1	protein_coding	ENSG00000126882	FAM78A	protein_coding	21	6.12311e-05	0.000130684	16
ENSG00000204681	GABBR1	protein_coding	ENSG00000183020	AP2A2	protein_coding	21	6.12311e-05	0.000130684	16
ENSG00000204681	GABBR1	protein_coding	ENSG00000158552	ZFAND2B	protein_coding	12	6.12692e-05	0.000130684	16
ENSG00000204681	GABBR1	protein_coding	ENSG00000081177	EXD2	protein_coding	24	6.16379e-05	0.000130684	20
ENSG00000204681	GABBR1	protein_coding	ENSG00000158106	RHPN1	protein_coding	24	6.16379e-05	0.000130684	18
ENSG00000204681	GABBR1	protein_coding	ENSG00000169221	TBC1D10B	protein_coding	24	6.16379e-05	0.000130684	17
ENSG00000204681	GABBR1	protein_coding	ENSG00000102804	TSC22D1	protein_coding	30	6.29775e-05	0.000131057	15
ENSG00000204681	GABBR1	protein_coding	ENSG00000167548	KMT2D	protein_coding	45	6.31255e-05	0.000131057	24
ENSG00000204681	GABBR1	protein_coding	ENSG00000148396	SEC16A	protein_coding	38	6.45099e-05	0.00013357	20
ENSG00000204681	GABBR1	protein_coding	ENSG00000166886	NAB2	protein_coding	17	6.45135e-05	0.00013357	21
ENSG00000204681	GABBR1	protein_coding	ENSG00000134470	IL15RA	protein_coding	17	6.45135e-05	0.00013357	14
ENSG00000204681	GABBR1	protein_coding	ENSG00000107816	LZTS2	protein_coding	20	6.46878e-05	0.00013357	23
ENSG00000204681	GABBR1	protein_coding	ENSG00000019582	CD74	protein_coding	20	6.46878e-05	0.00013357	15
ENSG00000204681	GABBR1	protein_coding	ENSG00000139579	NABP2	protein_coding	20	6.46878e-05	0.00013357	8
ENSG00000204681	GABBR1	protein_coding	ENSG00000115234	SNX17	protein_coding	20	6.46878e-05	0.00013357	21
ENSG00000204681	GABBR1	protein_coding	ENSG00000170145	SIK2	protein_coding	46	6.48301e-05	0.00013357	15
ENSG00000204681	GABBR1	protein_coding	ENSG00000055483	USP36	protein_coding	32	6.52776e-05	0.00013357	20
ENSG00000204681	GABBR1	protein_coding	ENSG00000115977	AAK1	protein_coding	48	6.57124e-05	0.00013357	20
ENSG00000204681	GABBR1	protein_coding	ENSG00000196296	ATP2A1	protein_coding	9	6.58626e-05	0.00013357	26
ENSG00000204681	GABBR1	protein_coding	ENSG00000111540	RAB5B	protein_coding	40	6.63853e-05	0.000133747	19
ENSG00000204681	GABBR1	protein_coding	ENSG00000162878	PKDCC	protein_coding	27	6.74823e-05	0.000135625	18
ENSG00000204681	GABBR1	protein_coding	ENSG00000153048	CARHSP1	protein_coding	27	6.74823e-05	0.000135625	12
ENSG00000204681	GABBR1	protein_coding	ENSG00000099985	OSM	protein_coding	11	6.90635e-05	0.000138127	12
ENSG00000204681	GABBR1	protein_coding	ENSG00000105063	PPP6R1	protein_coding	23	6.93269e-05	0.000138317	14
ENSG00000204681	GABBR1	protein_coding	ENSG00000099864	PALM	protein_coding	23	6.93269e-05	0.000138317	22
ENSG00000204681	GABBR1	protein_coding	ENSG00000109065	NAT9	protein_coding	25	7.10294e-05	0.000141029	16
ENSG00000204681	GABBR1	protein_coding	ENSG00000012061	ERCC1	protein_coding	10	7.18896e-05	0.000142393	13
ENSG00000204681	GABBR1	protein_coding	ENSG00000137880	GCHFR	protein_coding	10	7.18896e-05	0.000142393	22
ENSG00000204681	GABBR1	protein_coding	ENSG00000072840	EVC	protein_coding	28	7.27027e-05	0.000143313	19
ENSG00000204681	GABBR1	protein_coding	ENSG00000148187	MRRF	protein_coding	28	7.27027e-05	0.000143313	16
ENSG00000204681	GABBR1	protein_coding	ENSG00000099204	ABLIM1	protein_coding	41	7.27264e-05	0.000143313	13
ENSG00000204681	GABBR1	protein_coding	ENSG00000107130	NCS1	protein_coding	36	7.30647e-05	0.000143313	18
ENSG00000204681	GABBR1	protein_coding	ENSG00000099194	SCD	protein_coding	50	7.52967e-05	0.000147016	20
ENSG00000204681	GABBR1	protein_coding	ENSG00000074410	CA12	protein_coding	45	7.58096e-05	0.000147667	10
ENSG00000204681	GABBR1	protein_coding	ENSG00000165821	SALL2	protein_coding	22	7.68194e-05	0.00014928	28
ENSG00000204681	GABBR1	protein_coding	ENSG00000161217	PCYT1A	protein_coding	22	7.68194e-05	0.00014928	10
ENSG00000204681	GABBR1	protein_coding	ENSG00000112812	PRSS16	protein_coding	22	7.68194e-05	0.00014928	20
ENSG00000204681	GABBR1	protein_coding	ENSG00000070614	NDST1	protein_coding	49	7.73936e-05	0.000149337	17
ENSG00000204681	GABBR1	protein_coding	ENSG00000149485	FADS1	protein_coding	38	7.87697e-05	0.000151636	14
ENSG00000204681	GABBR1	protein_coding	ENSG00000110048	OSBP	protein_coding	38	7.87697e-05	0.000151636	16
ENSG00000204681	GABBR1	protein_coding	ENSG00000136448	NMT1	protein_coding	34	7.91108e-05	0.000151636	11
ENSG00000204681	GABBR1	protein_coding	ENSG00000196535	MYO18A	protein_coding	26	7.95023e-05	0.000151979	19
ENSG00000204681	GABBR1	protein_coding	ENSG00000105137	SYDE1	protein_coding	26	7.95023e-05	0.000151979	21
ENSG00000204681	GABBR1	protein_coding	ENSG00000110108	TMEM109	protein_coding	30	7.95787e-05	0.000151979	13
ENSG00000204681	GABBR1	protein_coding	ENSG00000087258	GNAO1	protein_coding	15	8.04414e-05	0.000152709	20
ENSG00000204681	GABBR1	protein_coding	ENSG00000069399	BCL3	protein_coding	15	8.04414e-05	0.000152709	15
ENSG00000204681	GABBR1	protein_coding	ENSG00000149792	MRPL49	protein_coding	31	8.11718e-05	0.000153387	21
ENSG00000204681	GABBR1	protein_coding	ENSG00000008710	PKD1	protein_coding	24	8.14596e-05	0.000153578	28
ENSG00000204681	GABBR1	protein_coding	ENSG00000108797	CNTNAP1	protein_coding	24	8.14596e-05	0.000153578	27
ENSG00000204681	GABBR1	protein_coding	ENSG00000104365	IKBKB	protein_coding	32	8.15714e-05	0.000153578	25
ENSG00000204681	GABBR1	protein_coding	ENSG00000103111	MON1B	protein_coding	32	8.15714e-05	0.000153578	14
ENSG00000204681	GABBR1	protein_coding	ENSG00000196821	C6orf106	protein_coding	43	8.35203e-05	0.000156031	10
ENSG00000204681	GABBR1	protein_coding	ENSG00000163479	SSR2	protein_coding	21	8.37145e-05	0.000156039	20
ENSG00000204681	GABBR1	protein_coding	ENSG00000204371	EHMT2	protein_coding	13	8.60096e-05	0.000159955	26
ENSG00000204681	GABBR1	protein_coding	ENSG00000181035	SLC25A42	protein_coding	27	8.67917e-05	0.000161045	17
ENSG00000204681	GABBR1	protein_coding	ENSG00000161011	SQSTM1	protein_coding	27	8.67917e-05	0.000161045	13
ENSG00000204681	GABBR1	protein_coding	ENSG00000125611	CHCHD5	protein_coding	16	8.93137e-05	0.000164979	17
ENSG00000204681	GABBR1	protein_coding	ENSG00000179262	RAD23A	protein_coding	20	8.95147e-05	0.00016498	11
ENSG00000204681	GABBR1	protein_coding	ENSG00000111676	ATN1	protein_coding	20	8.95147e-05	0.00016498	29
ENSG00000204681	GABBR1	protein_coding	ENSG00000160570	DEDD2	protein_coding	20	8.95147e-05	0.00016498	15
ENSG00000204681	GABBR1	protein_coding	ENSG00000108344	PSMD3	protein_coding	20	8.95147e-05	0.00016498	9
ENSG00000204681	GABBR1	protein_coding	ENSG00000134245	WNT2B	protein_coding	23	9.22466e-05	0.000168504	24
ENSG00000204681	GABBR1	protein_coding	ENSG00000114779	ABHD14B	protein_coding	25	9.26842e-05	0.000168928	16
ENSG00000204681	GABBR1	protein_coding	ENSG00000088808	PPP1R13B	protein_coding	28	9.2713e-05	0.000168928	18
ENSG00000204681	GABBR1	protein_coding	ENSG00000089486	CDIP1	protein_coding	28	9.2713e-05	0.000168928	24
ENSG00000204681	GABBR1	protein_coding	ENSG00000141503	MINK1	protein_coding	28	9.2713e-05	0.000168928	19
ENSG00000204681	GABBR1	protein_coding	ENSG00000167118	URM1	protein_coding	28	9.2713e-05	0.000168928	17
ENSG00000204681	GABBR1	protein_coding	ENSG00000073350	LLGL2	protein_coding	19	9.36317e-05	0.000168928	17
ENSG00000204681	GABBR1	protein_coding	ENSG00000111674	ENO2	protein_coding	19	9.36317e-05	0.000168928	24
ENSG00000204681	GABBR1	protein_coding	ENSG00000132024	CC2D1A	protein_coding	17	9.4172e-05	0.000169016	19
ENSG00000204681	GABBR1	protein_coding	ENSG00000103249	CLCN7	protein_coding	17	9.4172e-05	0.000169016	14
ENSG00000204681	GABBR1	protein_coding	ENSG00000171298	GAA	protein_coding	17	9.4172e-05	0.000169016	12
ENSG00000204681	GABBR1	protein_coding	ENSG00000161513	FDXR	protein_coding	18	9.54093e-05	0.000170122	13
ENSG00000204681	GABBR1	protein_coding	ENSG00000028277	POU2F2	protein_coding	29	9.7158e-05	0.000172866	22
ENSG00000204681	GABBR1	protein_coding	ENSG00000125149	C16orf70	protein_coding	34	9.76543e-05	0.000173373	16
ENSG00000204681	GABBR1	protein_coding	ENSG00000136485	DCAF7	protein_coding	54	9.79954e-05	0.000173604	17
ENSG00000204681	GABBR1	protein_coding	ENSG00000134686	PHC2	protein_coding	30	0.000100086	0.000176926	13
ENSG00000204681	GABBR1	protein_coding	ENSG00000186187	ZNRF1	protein_coding	33	0.000100182	0.000176926	13
ENSG00000204681	GABBR1	protein_coding	ENSG00000136504	KAT7	protein_coding	33	0.000100182	0.000176926	18
ENSG00000204681	GABBR1	protein_coding	ENSG00000130695	CEP85	protein_coding	32	0.000101513	0.000178298	16
ENSG00000204681	GABBR1	protein_coding	ENSG00000110721	CHKA	protein_coding	26	0.00010262	0.000179859	15
ENSG00000204681	GABBR1	protein_coding	ENSG00000115884	SDC1	protein_coding	37	0.000103042	0.000180214	13
ENSG00000204681	GABBR1	protein_coding	ENSG00000140526	ABHD2	protein_coding	55	0.000104921	0.000183111	17
ENSG00000204681	GABBR1	protein_coding	ENSG00000166847	DCTN5	protein_coding	41	0.000106006	0.000184612	14
ENSG00000204681	GABBR1	protein_coding	ENSG00000025800	KPNA6	protein_coding	53	0.000106654	0.000185348	10
ENSG00000204681	GABBR1	protein_coding	ENSG00000132793	LPIN3	protein_coding	24	0.000106864	0.000185348	26
ENSG00000204681	GABBR1	protein_coding	ENSG00000100385	IL2RB	protein_coding	39	0.000107048	0.000185348	17
ENSG00000204681	GABBR1	protein_coding	ENSG00000143641	GALNT2	protein_coding	39	0.000107048	0.000185348	11
ENSG00000204681	GABBR1	protein_coding	ENSG00000084652	TXLNA	protein_coding	45	0.000108595	0.000187139	14
ENSG00000204681	GABBR1	protein_coding	ENSG00000103495	MAZ	protein_coding	27	0.000110989	0.000190864	16
ENSG00000204681	GABBR1	protein_coding	ENSG00000141576	RNF157	protein_coding	28	0.000117608	0.000201824	19
ENSG00000204681	GABBR1	protein_coding	ENSG00000196363	WDR5	protein_coding	28	0.000117608	0.000201824	13
ENSG00000204681	GABBR1	protein_coding	ENSG00000047849	MAP4	protein_coding	40	0.000117667	0.000201824	16
ENSG00000204681	GABBR1	protein_coding	ENSG00000109118	PHF12	protein_coding	34	0.000120108	0.000204831	27
ENSG00000204681	GABBR1	protein_coding	ENSG00000103005	USB1	protein_coding	25	0.000120138	0.000204831	18
ENSG00000204681	GABBR1	protein_coding	ENSG00000160767	FAM189B	protein_coding	23	0.00012177	0.000206808	19
ENSG00000204681	GABBR1	protein_coding	ENSG00000180432	CYP8B1	protein_coding	23	0.00012177	0.000206808	12
ENSG00000204681	GABBR1	protein_coding	ENSG00000105357	MYH14	protein_coding	20	0.000122525	0.000207234	11
ENSG00000204681	GABBR1	protein_coding	ENSG00000197283	SYNGAP1	protein_coding	33	0.000123661	0.000208726	32
ENSG00000204681	GABBR1	protein_coding	ENSG00000103067	ESRP2	protein_coding	30	0.000125304	0.000211065	13
ENSG00000204681	GABBR1	protein_coding	ENSG00000101076	HNF4A	protein_coding	30	0.000125304	0.000211065	13
ENSG00000204681	GABBR1	protein_coding	ENSG00000198053	SIRPA	protein_coding	37	0.000125306	0.000211065	14
ENSG00000204681	GABBR1	protein_coding	ENSG00000116221	MRPL37	protein_coding	11	0.000125494	0.000211065	26
ENSG00000204681	GABBR1	protein_coding	ENSG00000068654	POLR1A	protein_coding	32	0.00012582	0.000211065	14
ENSG00000204681	GABBR1	protein_coding	ENSG00000011105	TSPAN9	protein_coding	31	0.000126415	0.000211065	15
ENSG00000204681	GABBR1	protein_coding	ENSG00000188312	CENPP	protein_coding	31	0.000126415	0.000211065	19
ENSG00000204681	GABBR1	protein_coding	ENSG00000073150	PANX2	protein_coding	19	0.000129856	0.00021564	17
ENSG00000204681	GABBR1	protein_coding	ENSG00000103226	NOMO3	protein_coding	16	0.000131452	0.00021785	12
ENSG00000204681	GABBR1	protein_coding	ENSG00000112640	PPP2R5D	protein_coding	26	0.000131659	0.00021785	14
ENSG00000204681	GABBR1	protein_coding	ENSG00000128973	CLN6	protein_coding	26	0.000131659	0.00021785	15
ENSG00000204681	GABBR1	protein_coding	ENSG00000169641	LUZP1	protein_coding	47	0.000132918	0.000218955	13
ENSG00000204681	GABBR1	protein_coding	ENSG00000089154	GCN1	protein_coding	18	0.000134435	0.000221011	13
